# Supplementary material for: Identification of circRNA-associated ceRNA networks in the longissimus dorsi of yak under different feeding systems
Source: BMC Vet Res. 2024 Feb 24;20:67. doi: 10.1186/s12917-024-03926-y (PMC10893644; doi:10.1186/s12917-024-03926-y)
Supplement: Supplementary file 1 — Supplementary Material 1: Table S1: Summary of RNA-seq data and reads mapped to the yak reference genome. [file 12917_2024_3926_MOESM1_ESM.xlsx]

## Sheet: Sheet1
Table S1 Summary of RNA-seq data and reads mapped to the yak reference genome.
Sample	raw_reads	raw_bases	clean_reads	clean_bases	Q30	GC	Total reads	Total mapped reads	Uniquely mapped	Min	1st_Qu	Median	Mean	Max	SD	Sum
F2	103.57M	15.54G	101.66M	14.12G	0.9465	0.4875	101656830	95742361(94.18%)	91815495(90.32%)	0	0	0.580638	10.7627	5140.78	88.9024	220699
F3	99.59M	14.94G	97.47M	13.49G	0.94	0.4836	97466994	92358732(94.76%)	88581167(90.88%)	0	0	0.651782	10.4768	5633.88	89.9311	214838
F4	117.35M	17.60G	115.12M	15.97G	0.9442	0.4899	115117190	109173467(94.84%)	104338806(90.64%)	0	0	0.597499	11.4499	6303.26	106.751	234792
Y1	113.72M	17.06G	111.34M	15.35G	0.9434	0.4938	111339720	106012443(95.22%)	100652354(90.40%)	0	0	0.670707	11.6544	10069.9	124.471	238984
Y2	117.04M	17.56G	114.49M	15.74G	0.9385	0.4958	114493118	109147737(95.33%)	103791851(90.65%)	0	0	0.596273	11.2657	9153.41	125.492	231014
Y4	114.48M	17.17G	111.92M	15.48G	0.9393	0.4947	111922038	106563119(95.21%)	101632329(90.81%)	0	0	0.64205	11.8668	9024.82	128.951	243340
