# Supplementary material for: Identification of circRNA-associated ceRNA networks in the longissimus dorsi of yak under different feeding systems
Source: BMC Vet Res. 2024 Feb 24;20:67. doi: 10.1186/s12917-024-03926-y (PMC10893644; doi:10.1186/s12917-024-03926-y)
Supplement: Supplementary file 2 — Supplementary Material 2: Table S2: circRNAs detected at each group. [file 12917_2024_3926_MOESM2_ESM.xlsx]

## Sheet: circRNA_sample
Table S2 circRNAs detected at each group
sample	non-unique	unique
F2	1395	404
F3	1243	325
F4	1435	444
Y1	1667	628
Y2	1572	584
Y4	1706	672
