# Supplementary material for: Identification of circRNA-associated ceRNA networks in the longissimus dorsi of yak under different feeding systems
Source: BMC Vet Res. 2024 Feb 24;20:67. doi: 10.1186/s12917-024-03926-y (PMC10893644; doi:10.1186/s12917-024-03926-y)
Supplement: Supplementary file 3 — Supplementary Material 3: Table S3: Total enriched KEGG pathways and GO terms of DECs. [file 12917_2024_3926_MOESM3_ESM.xlsx]

## Sheet: GO
Table S3 Total enriched KEGG pathways and GO terms of DECs
id	Term	Category	ListHits	ListTotal	PopHits	PopTotal	pValue	qValue	Enrichment_score	Gene
GO:0003416	endochondral bone growth	biological_process	1	39	1	4417	0	0	113.256	circRNA_0657|NW_005393106.1:2733410_2735379_+(BNC2);
GO:0043586	tongue development	biological_process	1	39	1	4417	0	0	113.256	circRNA_0657|NW_005393106.1:2733410_2735379_+(BNC2);
GO:0060485	mesenchyme development	biological_process	1	39	1	4417	0	0	113.256	circRNA_0657|NW_005393106.1:2733410_2735379_+(BNC2);
GO:1901798	positive regulation of signal transduction by p53 class mediator	biological_process	1	39	1	4417	0	0	113.256	circRNA_4182|NW_005395002.1:147236_148115_-(RPL11);
GO:0010832	negative regulation of myotube differentiation	biological_process	1	39	1	4417	0	0	113.256	circRNA_4428|NW_005395239.1:452541_456377_+(HDAC4);
GO:0010882	regulation of cardiac muscle contraction by calcium ion signaling	biological_process	1	39	1	4417	0	0	113.256	circRNA_4428|NW_005395239.1:452541_456377_+(HDAC4);
GO:0030955	potassium ion binding	molecular_function	1	39	1	4417	0	0	113.256	circRNA_4428|NW_005395239.1:452541_456377_+(HDAC4);
GO:0033235	positive regulation of protein sumoylation	biological_process	1	39	1	4417	0	0	113.256	circRNA_4428|NW_005395239.1:452541_456377_+(HDAC4);
GO:0040029	regulation of gene expression, epigenetic	biological_process	1	39	1	4417	0	0	113.256	circRNA_4428|NW_005395239.1:452541_456377_+(HDAC4);
GO:0045820	negative regulation of glycolytic process	biological_process	1	39	1	4417	0	0	113.256	circRNA_4428|NW_005395239.1:452541_456377_+(HDAC4);
GO:0070555	response to interleukin-1	biological_process	1	39	1	4417	0	0	113.256	circRNA_4428|NW_005395239.1:452541_456377_+(HDAC4);
GO:0030018	Z disc	cellular_component	13	39	226	4417	2.72638e-09	8.79258e-08	6.51475	circRNA_1709|NW_005393528.1:737182_751353_+(LOC102278882);circRNA_1714|NW_005393528.1:751078_751353_+(LOC102278882);circRNA_1735|NW_005393529.1:15193_28496_+(LOC102281138);circRNA_1752|NW_005393529.1:28848_29694_+(LOC102281138);circRNA_1875|NW_005393584.1:127345_127544_+(ALDOA);circRNA_2044|NW_005393610.1:199284_200394_-(NEB);circRNA_2050|NW_005393610.1:261848_262166_-(NEB);circRNA_2053|NW_005393…
GO:0030016	myofibril	cellular_component	8	39	89	4417	4.69731e-08	1.39835e-06	10.1804	circRNA_2865|NW_005394017.1:381062_381940_+(MYBPC1);circRNA_2866|NW_005394017.1:381062_382761_+(MYBPC1);circRNA_2887|NW_005394017.1:434443_440815_+(MYBPC1);circRNA_4560|NW_005395449.1:204842_262329_+(LOC102283996);circRNA_4563|NW_005395449.1:205720_234431_+(LOC102283996);circRNA_4573|NW_005395449.1:217662_243161_+(LOC102284275);circRNA_4587|NW_005395449.1:235848_266944_+(LOC102284275);circRNA_459…
GO:0032982	myosin filament	cellular_component	8	39	90	4417	5.1869e-08	1.43381e-06	10.0672	circRNA_2865|NW_005394017.1:381062_381940_+(MYBPC1);circRNA_2866|NW_005394017.1:381062_382761_+(MYBPC1);circRNA_2887|NW_005394017.1:434443_440815_+(MYBPC1);circRNA_4560|NW_005395449.1:204842_262329_+(LOC102283996);circRNA_4563|NW_005395449.1:205720_234431_+(LOC102283996);circRNA_4573|NW_005395449.1:217662_243161_+(LOC102284275);circRNA_4587|NW_005395449.1:235848_266944_+(LOC102284275);circRNA_459…
GO:0030049	muscle filament sliding	biological_process	7	39	78	4417	2.60001e-07	6.70802e-06	10.164	circRNA_2044|NW_005393610.1:199284_200394_-(NEB);circRNA_2050|NW_005393610.1:261848_262166_-(NEB);circRNA_2053|NW_005393610.1:282601_294972_-(NEB);circRNA_2059|NW_005393610.1:300160_304214_-(NEB);circRNA_2865|NW_005394017.1:381062_381940_+(MYBPC1);circRNA_2866|NW_005394017.1:381062_382761_+(MYBPC1);circRNA_2887|NW_005394017.1:434443_440815_+(MYBPC1);
GO:0031432	titin binding	molecular_function	7	39	85	4417	5.10535e-07	1.23486e-05	9.327	circRNA_1709|NW_005393528.1:737182_751353_+(LOC102278882);circRNA_1714|NW_005393528.1:751078_751353_+(LOC102278882);circRNA_1735|NW_005393529.1:15193_28496_+(LOC102281138);circRNA_1752|NW_005393529.1:28848_29694_+(LOC102281138);circRNA_2865|NW_005394017.1:381062_381940_+(MYBPC1);circRNA_2866|NW_005394017.1:381062_382761_+(MYBPC1);circRNA_2887|NW_005394017.1:434443_440815_+(MYBPC1);
GO:0031430	M band	cellular_component	8	39	118	4417	5.51581e-07	1.25566e-05	7.6784	circRNA_1709|NW_005393528.1:737182_751353_+(LOC102278882);circRNA_1714|NW_005393528.1:751078_751353_+(LOC102278882);circRNA_1735|NW_005393529.1:15193_28496_+(LOC102281138);circRNA_1752|NW_005393529.1:28848_29694_+(LOC102281138);circRNA_1875|NW_005393584.1:127345_127544_+(ALDOA);circRNA_2865|NW_005394017.1:381062_381940_+(MYBPC1);circRNA_2866|NW_005394017.1:381062_382761_+(MYBPC1);circRNA_2887|NW_…
GO:0051015	actin filament binding	molecular_function	8	39	129	4417	1.18032e-06	2.53769e-05	7.02365	circRNA_2865|NW_005394017.1:381062_381940_+(MYBPC1);circRNA_2866|NW_005394017.1:381062_382761_+(MYBPC1);circRNA_2887|NW_005394017.1:434443_440815_+(MYBPC1);circRNA_4560|NW_005395449.1:204842_262329_+(LOC102283996);circRNA_4563|NW_005395449.1:205720_234431_+(LOC102283996);circRNA_4573|NW_005395449.1:217662_243161_+(LOC102284275);circRNA_4587|NW_005395449.1:235848_266944_+(LOC102284275);circRNA_459…
GO:0005516	calmodulin binding	molecular_function	9	39	179	4417	2.12618e-06	4.33069e-05	5.69446	circRNA_1709|NW_005393528.1:737182_751353_+(LOC102278882);circRNA_1714|NW_005393528.1:751078_751353_+(LOC102278882);circRNA_1735|NW_005393529.1:15193_28496_+(LOC102281138);circRNA_1752|NW_005393529.1:28848_29694_+(LOC102281138);circRNA_4560|NW_005395449.1:204842_262329_+(LOC102283996);circRNA_4563|NW_005395449.1:205720_234431_+(LOC102283996);circRNA_4573|NW_005395449.1:217662_243161_+(LOC10228427…
GO:0008307	structural constituent of muscle	molecular_function	7	39	105	4417	2.60586e-06	5.04235e-05	7.55043	circRNA_2044|NW_005393610.1:199284_200394_-(NEB);circRNA_2050|NW_005393610.1:261848_262166_-(NEB);circRNA_2053|NW_005393610.1:282601_294972_-(NEB);circRNA_2059|NW_005393610.1:300160_304214_-(NEB);circRNA_2865|NW_005394017.1:381062_381940_+(MYBPC1);circRNA_2866|NW_005394017.1:381062_382761_+(MYBPC1);circRNA_2887|NW_005394017.1:434443_440815_+(MYBPC1);
GO:0005859	muscle myosin complex	cellular_component	5	39	54	4417	6.01713e-06	0.000110887	10.4867	circRNA_2865|NW_005394017.1:381062_381940_+(MYBPC1);circRNA_2866|NW_005394017.1:381062_382761_+(MYBPC1);circRNA_2887|NW_005394017.1:434443_440815_+(MYBPC1);circRNA_4573|NW_005395449.1:217662_243161_+(LOC102284275);circRNA_4587|NW_005395449.1:235848_266944_+(LOC102284275);
GO:0003774	motor activity	molecular_function	5	39	71	4417	2.98995e-05	0.00052596	7.9758	circRNA_4560|NW_005395449.1:204842_262329_+(LOC102283996);circRNA_4563|NW_005395449.1:205720_234431_+(LOC102283996);circRNA_4573|NW_005395449.1:217662_243161_+(LOC102284275);circRNA_4587|NW_005395449.1:235848_266944_+(LOC102284275);circRNA_4597|NW_005395449.1:269749_313737_+(LOC102284556);
GO:0030832	regulation of actin filament length	biological_process	4	39	48	4417	5.34593e-05	0.000735094	9.43803	circRNA_2044|NW_005393610.1:199284_200394_-(NEB);circRNA_2050|NW_005393610.1:261848_262166_-(NEB);circRNA_2053|NW_005393610.1:282601_294972_-(NEB);circRNA_2059|NW_005393610.1:300160_304214_-(NEB);
GO:0007525	somatic muscle development	biological_process	4	39	50	4417	6.53022e-05	0.000735094	9.06051	circRNA_2044|NW_005393610.1:199284_200394_-(NEB);circRNA_2050|NW_005393610.1:261848_262166_-(NEB);circRNA_2053|NW_005393610.1:282601_294972_-(NEB);circRNA_2059|NW_005393610.1:300160_304214_-(NEB);
GO:0006468	protein phosphorylation	biological_process	7	39	163	4417	6.70721e-05	0.000735094	4.86377	circRNA_1587|NW_005393465.1:741105_770824_-(CDC42BPA);circRNA_1709|NW_005393528.1:737182_751353_+(LOC102278882);circRNA_1714|NW_005393528.1:751078_751353_+(LOC102278882);circRNA_1735|NW_005393529.1:15193_28496_+(LOC102281138);circRNA_1752|NW_005393529.1:28848_29694_+(LOC102281138);circRNA_3845|NW_005394678.1:3303901_3322391_-(PRKAA2);circRNA_4231|NW_005395032.1:82044_87395_+(CSNK1D);
GO:0004556	alpha-amylase activity	molecular_function	1	39	2	4417	7.59787e-05	0.000735094	56.6282	circRNA_2731|NW_005393928.1:276917_288002_-(LOC102275430);
GO:0007586	digestion	biological_process	1	39	2	4417	7.59787e-05	0.000735094	56.6282	circRNA_2731|NW_005393928.1:276917_288002_-(LOC102275430);
GO:0103025	alpha-amylase activity (releasing maltohexaose)	molecular_function	1	39	2	4417	7.59787e-05	0.000735094	56.6282	circRNA_2731|NW_005393928.1:276917_288002_-(LOC102275430);
GO:0004712	protein serine/threonine/tyrosine kinase activity	molecular_function	1	39	2	4417	7.59787e-05	0.000735094	56.6282	circRNA_3845|NW_005394678.1:3303901_3322391_-(PRKAA2);
GO:0035404	histone-serine phosphorylation	biological_process	1	39	2	4417	7.59787e-05	0.000735094	56.6282	circRNA_3845|NW_005394678.1:3303901_3322391_-(PRKAA2);
GO:0071260	cellular response to mechanical stimulus	biological_process	1	39	2	4417	7.59787e-05	0.000735094	56.6282	circRNA_4428|NW_005395239.1:452541_456377_+(HDAC4);
GO:0071374	cellular response to parathyroid hormone stimulus	biological_process	1	39	2	4417	7.59787e-05	0.000735094	56.6282	circRNA_4428|NW_005395239.1:452541_456377_+(HDAC4);
GO:1903428	positive regulation of reactive oxygen species biosynthetic process	biological_process	1	39	2	4417	7.59787e-05	0.000735094	56.6282	circRNA_4428|NW_005395239.1:452541_456377_+(HDAC4);
GO:0002639	positive regulation of immunoglobulin production	biological_process	1	39	2	4417	7.59787e-05	0.000735094	56.6282	circRNA_5279|NW_005396364.1:1587751_1639360_+(FOXP1);
GO:0008045	motor neuron axon guidance	biological_process	1	39	2	4417	7.59787e-05	0.000735094	56.6282	circRNA_5279|NW_005396364.1:1587751_1639360_+(FOXP1);
GO:0021517	ventral spinal cord development	biological_process	1	39	2	4417	7.59787e-05	0.000735094	56.6282	circRNA_5279|NW_005396364.1:1587751_1639360_+(FOXP1);
GO:0033152	immunoglobulin V(D)J recombination	biological_process	1	39	2	4417	7.59787e-05	0.000735094	56.6282	circRNA_5279|NW_005396364.1:1587751_1639360_+(FOXP1);
GO:0061140	lung secretory cell differentiation	biological_process	1	39	2	4417	7.59787e-05	0.000735094	56.6282	circRNA_5279|NW_005396364.1:1587751_1639360_+(FOXP1);
GO:0072619	interleukin-21 secretion	biological_process	1	39	2	4417	7.59787e-05	0.000735094	56.6282	circRNA_5279|NW_005396364.1:1587751_1639360_+(FOXP1);
GO:1901250	negative regulation of lung goblet cell differentiation	biological_process	1	39	2	4417	7.59787e-05	0.000735094	56.6282	circRNA_5279|NW_005396364.1:1587751_1639360_+(FOXP1);
GO:0007517	muscle organ development	biological_process	4	39	54	4417	9.49917e-05	0.00087528	8.38936	circRNA_2044|NW_005393610.1:199284_200394_-(NEB);circRNA_2050|NW_005393610.1:261848_262166_-(NEB);circRNA_2053|NW_005393610.1:282601_294972_-(NEB);circRNA_2059|NW_005393610.1:300160_304214_-(NEB);
GO:0045214	sarcomere organization	biological_process	4	39	54	4417	9.49917e-05	0.00087528	8.38936	circRNA_2865|NW_005394017.1:381062_381940_+(MYBPC1);circRNA_2866|NW_005394017.1:381062_382761_+(MYBPC1);circRNA_2887|NW_005394017.1:434443_440815_+(MYBPC1);circRNA_5279|NW_005396364.1:1587751_1639360_+(FOXP1);
GO:0006941	striated muscle contraction	biological_process	4	39	56	4417	0.000113266	0.00101939	8.08974	circRNA_1875|NW_005393584.1:127345_127544_+(ALDOA);circRNA_2865|NW_005394017.1:381062_381940_+(MYBPC1);circRNA_2866|NW_005394017.1:381062_382761_+(MYBPC1);circRNA_2887|NW_005394017.1:434443_440815_+(MYBPC1);
GO:0042641	actomyosin	cellular_component	2	39	12	4417	0.000132564	0.00116596	18.8761	circRNA_1587|NW_005393465.1:741105_770824_-(CDC42BPA);circRNA_4428|NW_005395239.1:452541_456377_+(HDAC4);
GO:0015629	actin cytoskeleton	cellular_component	5	39	94	4417	0.000146513	0.00126001	6.02428	circRNA_1875|NW_005393584.1:127345_127544_+(ALDOA);circRNA_2044|NW_005393610.1:199284_200394_-(NEB);circRNA_2050|NW_005393610.1:261848_262166_-(NEB);circRNA_2053|NW_005393610.1:282601_294972_-(NEB);circRNA_2059|NW_005393610.1:300160_304214_-(NEB);
GO:0004672	protein kinase activity	molecular_function	6	39	138	4417	0.00016618	0.00139808	4.92419	circRNA_1709|NW_005393528.1:737182_751353_+(LOC102278882);circRNA_1714|NW_005393528.1:751078_751353_+(LOC102278882);circRNA_1735|NW_005393529.1:15193_28496_+(LOC102281138);circRNA_1752|NW_005393529.1:28848_29694_+(LOC102281138);circRNA_4231|NW_005395032.1:82044_87395_+(CSNK1D);circRNA_4367|NW_005395126.1:414091_426620_+(MMD);
GO:0045296	cadherin binding	molecular_function	6	39	139	4417	0.000173868	0.00143164	4.88877	circRNA_1709|NW_005393528.1:737182_751353_+(LOC102278882);circRNA_1714|NW_005393528.1:751078_751353_+(LOC102278882);circRNA_1735|NW_005393529.1:15193_28496_+(LOC102281138);circRNA_1752|NW_005393529.1:28848_29694_+(LOC102281138);circRNA_1875|NW_005393584.1:127345_127544_+(ALDOA);circRNA_4231|NW_005395032.1:82044_87395_+(CSNK1D);
GO:0005863	striated muscle myosin thick filament	cellular_component	4	39	62	4417	0.000184604	0.00146197	7.30687	circRNA_1709|NW_005393528.1:737182_751353_+(LOC102278882);circRNA_1714|NW_005393528.1:751078_751353_+(LOC102278882);circRNA_1735|NW_005393529.1:15193_28496_+(LOC102281138);circRNA_1752|NW_005393529.1:28848_29694_+(LOC102281138);
GO:0004332	fructose-bisphosphate aldolase activity	molecular_function	1	39	3	4417	0.000226663	0.00146197	37.7521	circRNA_1875|NW_005393584.1:127345_127544_+(ALDOA);
GO:0035094	response to nicotine	biological_process	1	39	3	4417	0.000226663	0.00146197	37.7521	circRNA_1875|NW_005393584.1:127345_127544_+(ALDOA);
GO:0035686	sperm fibrous sheath	cellular_component	1	39	3	4417	0.000226663	0.00146197	37.7521	circRNA_1875|NW_005393584.1:127345_127544_+(ALDOA);
GO:0061827	sperm head	cellular_component	1	39	3	4417	0.000226663	0.00146197	37.7521	circRNA_1875|NW_005393584.1:127345_127544_+(ALDOA);
GO:0002076	osteoblast development	biological_process	1	39	3	4417	0.000226663	0.00146197	37.7521	circRNA_4428|NW_005395239.1:452541_456377_+(HDAC4);
GO:0006476	protein deacetylation	biological_process	1	39	3	4417	0.000226663	0.00146197	37.7521	circRNA_4428|NW_005395239.1:452541_456377_+(HDAC4);
GO:0014911	positive regulation of smooth muscle cell migration	biological_process	1	39	3	4417	0.000226663	0.00146197	37.7521	circRNA_4428|NW_005395239.1:452541_456377_+(HDAC4);
GO:0031672	A band	cellular_component	1	39	3	4417	0.000226663	0.00146197	37.7521	circRNA_4428|NW_005395239.1:452541_456377_+(HDAC4);
GO:0032041	NAD-dependent histone deacetylase activity (H3-K14 specific)	molecular_function	1	39	3	4417	0.000226663	0.00146197	37.7521	circRNA_4428|NW_005395239.1:452541_456377_+(HDAC4);
GO:0042113	B cell activation	biological_process	1	39	3	4417	0.000226663	0.00146197	37.7521	circRNA_4428|NW_005395239.1:452541_456377_+(HDAC4);
GO:0048742	regulation of skeletal muscle fiber development	biological_process	1	39	3	4417	0.000226663	0.00146197	37.7521	circRNA_4428|NW_005395239.1:452541_456377_+(HDAC4);
GO:0002329	pre-B cell differentiation	biological_process	1	39	3	4417	0.000226663	0.00146197	37.7521	circRNA_5279|NW_005396364.1:1587751_1639360_+(FOXP1);
GO:0030506	ankyrin binding	molecular_function	4	39	65	4417	0.000231127	0.00146633	6.96963	circRNA_1709|NW_005393528.1:737182_751353_+(LOC102278882);circRNA_1714|NW_005393528.1:751078_751353_+(LOC102278882);circRNA_1735|NW_005393529.1:15193_28496_+(LOC102281138);circRNA_1752|NW_005393529.1:28848_29694_+(LOC102281138);
GO:0014704	intercalated disc	cellular_component	4	39	67	4417	0.000266779	0.00166522	6.76158	circRNA_1709|NW_005393528.1:737182_751353_+(LOC102278882);circRNA_1714|NW_005393528.1:751078_751353_+(LOC102278882);circRNA_1735|NW_005393529.1:15193_28496_+(LOC102281138);circRNA_1752|NW_005393529.1:28848_29694_+(LOC102281138);
GO:1903955	positive regulation of protein targeting to mitochondrion	biological_process	3	39	38	4417	0.00030883	0.0018971	8.9413	circRNA_2865|NW_005394017.1:381062_381940_+(MYBPC1);circRNA_2866|NW_005394017.1:381062_382761_+(MYBPC1);circRNA_2887|NW_005394017.1:434443_440815_+(MYBPC1);
GO:0006622	protein targeting to lysosome	biological_process	2	39	16	4417	0.000329275	0.00196045	14.1571	circRNA_3028|NW_005394074.1:1277190_1286101_+(SCARB2);circRNA_4327|NW_005395068.1:2078777_2092259_-(NEDD4);
GO:0042752	regulation of circadian rhythm	biological_process	2	39	16	4417	0.000329275	0.00196045	14.1571	circRNA_3845|NW_005394678.1:3303901_3322391_-(PRKAA2);circRNA_4231|NW_005395032.1:82044_87395_+(CSNK1D);
GO:0045666	positive regulation of neuron differentiation	biological_process	2	39	17	4417	0.000397395	0.00200525	13.3243	circRNA_0617|NW_005393080.1:123560_137299_-(LOC102279417);circRNA_4367|NW_005395126.1:414091_426620_+(MMD);
GO:0035023	regulation of Rho protein signal transduction	biological_process	4	39	74	4417	0.000425364	0.00200525	6.12197	circRNA_1709|NW_005393528.1:737182_751353_+(LOC102278882);circRNA_1714|NW_005393528.1:751078_751353_+(LOC102278882);circRNA_1735|NW_005393529.1:15193_28496_+(LOC102281138);circRNA_1752|NW_005393529.1:28848_29694_+(LOC102281138);
GO:0006754	ATP biosynthetic process	biological_process	1	39	4	4417	0.000450794	0.00200525	28.3141	circRNA_1875|NW_005393584.1:127345_127544_+(ALDOA);
GO:0007339	binding of sperm to zona pellucida	biological_process	1	39	4	4417	0.000450794	0.00200525	28.3141	circRNA_1875|NW_005393584.1:127345_127544_+(ALDOA);
GO:0030388	fructose 1,6-bisphosphate metabolic process	biological_process	1	39	4	4417	0.000450794	0.00200525	28.3141	circRNA_1875|NW_005393584.1:127345_127544_+(ALDOA);
GO:0002532	production of molecular mediator involved in inflammatory response	biological_process	1	39	4	4417	0.000450794	0.00200525	28.3141	circRNA_3028|NW_005394074.1:1277190_1286101_+(SCARB2);
GO:0099600	transmembrane receptor activity	molecular_function	1	39	4	4417	0.000450794	0.00200525	28.3141	circRNA_3028|NW_005394074.1:1277190_1286101_+(SCARB2);
GO:1904978	regulation of endosome organization	biological_process	1	39	4	4417	0.000450794	0.00200525	28.3141	circRNA_3028|NW_005394074.1:1277190_1286101_+(SCARB2);
GO:1905123	regulation of glucosylceramidase activity	biological_process	1	39	4	4417	0.000450794	0.00200525	28.3141	circRNA_3028|NW_005394074.1:1277190_1286101_+(SCARB2);
GO:1905671	regulation of lysosome organization	biological_process	1	39	4	4417	0.000450794	0.00200525	28.3141	circRNA_3028|NW_005394074.1:1277190_1286101_+(SCARB2);
GO:0014850	response to muscle activity	biological_process	1	39	4	4417	0.000450794	0.00200525	28.3141	circRNA_3845|NW_005394678.1:3303901_3322391_-(PRKAA2);
GO:0000338	protein deneddylation	biological_process	1	39	4	4417	0.000450794	0.00200525	28.3141	circRNA_4021|NW_005394840.1:176032_185124_-(COPS4);
GO:1905426	positive regulation of Wnt-mediated midbrain dopaminergic neuron differentiation	biological_process	1	39	4	4417	0.000450794	0.00200525	28.3141	circRNA_4231|NW_005395032.1:82044_87395_+(CSNK1D);
GO:2000052	positive regulation of non-canonical Wnt signaling pathway	biological_process	1	39	4	4417	0.000450794	0.00200525	28.3141	circRNA_4231|NW_005395032.1:82044_87395_+(CSNK1D);
GO:0001085	RNA polymerase II transcription factor binding	molecular_function	1	39	4	4417	0.000450794	0.00200525	28.3141	circRNA_4428|NW_005395239.1:452541_456377_+(HDAC4);
GO:0034983	peptidyl-lysine deacetylation	biological_process	1	39	4	4417	0.000450794	0.00200525	28.3141	circRNA_4428|NW_005395239.1:452541_456377_+(HDAC4);
GO:0048661	positive regulation of smooth muscle cell proliferation	biological_process	1	39	4	4417	0.000450794	0.00200525	28.3141	circRNA_4428|NW_005395239.1:452541_456377_+(HDAC4);
GO:0070491	repressing transcription factor binding	molecular_function	1	39	4	4417	0.000450794	0.00200525	28.3141	circRNA_4428|NW_005395239.1:452541_456377_+(HDAC4);
GO:0070932	histone H3 deacetylation	biological_process	1	39	4	4417	0.000450794	0.00200525	28.3141	circRNA_4428|NW_005395239.1:452541_456377_+(HDAC4);
GO:0070933	histone H4 deacetylation	biological_process	1	39	4	4417	0.000450794	0.00200525	28.3141	circRNA_4428|NW_005395239.1:452541_456377_+(HDAC4);
GO:0061470	T follicular helper cell differentiation	biological_process	1	39	4	4417	0.000450794	0.00200525	28.3141	circRNA_5279|NW_005396364.1:1587751_1639360_+(FOXP1);
GO:2000727	positive regulation of cardiac muscle cell differentiation	biological_process	1	39	4	4417	0.000450794	0.00200525	28.3141	circRNA_5279|NW_005396364.1:1587751_1639360_+(FOXP1);
GO:0016241	regulation of macroautophagy	biological_process	2	39	18	4417	0.000473967	0.00208438	12.584	circRNA_3845|NW_005394678.1:3303901_3322391_-(PRKAA2);circRNA_4327|NW_005395068.1:2078777_2092259_-(NEDD4);
GO:0070062	extracellular exosome	cellular_component	10	39	403	4417	0.000506341	0.00220173	2.81033	circRNA_0051|NW_005392849.1:449782_454399_-(MON2);circRNA_1587|NW_005393465.1:741105_770824_-(CDC42BPA);circRNA_1875|NW_005393584.1:127345_127544_+(ALDOA);circRNA_2044|NW_005393610.1:199284_200394_-(NEB);circRNA_2050|NW_005393610.1:261848_262166_-(NEB);circRNA_2053|NW_005393610.1:282601_294972_-(NEB);circRNA_2059|NW_005393610.1:300160_304214_-(NEB);circRNA_2731|NW_005393928.1:276917_288002_-(LOC1…
GO:0005089	Rho guanyl-nucleotide exchange factor activity	molecular_function	4	39	80	4417	0.00061073	0.00238958	5.66282	circRNA_1709|NW_005393528.1:737182_751353_+(LOC102278882);circRNA_1714|NW_005393528.1:751078_751353_+(LOC102278882);circRNA_1735|NW_005393529.1:15193_28496_+(LOC102281138);circRNA_1752|NW_005393529.1:28848_29694_+(LOC102281138);
GO:0005524	ATP binding	molecular_function	14	39	711	4417	0.000612504	0.00238958	2.23008	circRNA_0715|NW_005393131.1:1507526_1512801_+(PPIP5K2);circRNA_1587|NW_005393465.1:741105_770824_-(CDC42BPA);circRNA_1709|NW_005393528.1:737182_751353_+(LOC102278882);circRNA_1714|NW_005393528.1:751078_751353_+(LOC102278882);circRNA_1735|NW_005393529.1:15193_28496_+(LOC102281138);circRNA_1752|NW_005393529.1:28848_29694_+(LOC102281138);circRNA_2281|NW_005393712.1:204876_209563_-(DHX35);circRNA_384…
GO:0071688	striated muscle myosin thick filament assembly	biological_process	3	39	46	4417	0.000648954	0.00238958	7.38629	circRNA_2865|NW_005394017.1:381062_381940_+(MYBPC1);circRNA_2866|NW_005394017.1:381062_382761_+(MYBPC1);circRNA_2887|NW_005394017.1:434443_440815_+(MYBPC1);
GO:0010464	regulation of mesenchymal cell proliferation	biological_process	1	39	5	4417	0.00074713	0.00238958	22.6513	circRNA_0617|NW_005393080.1:123560_137299_-(LOC102279417);
GO:0033081	regulation of T cell differentiation in thymus	biological_process	1	39	5	4417	0.00074713	0.00238958	22.6513	circRNA_0617|NW_005393080.1:123560_137299_-(LOC102279417);
GO:0045602	negative regulation of endothelial cell differentiation	biological_process	1	39	5	4417	0.00074713	0.00238958	22.6513	circRNA_0617|NW_005393080.1:123560_137299_-(LOC102279417);
GO:0051150	regulation of smooth muscle cell differentiation	biological_process	1	39	5	4417	0.00074713	0.00238958	22.6513	circRNA_0617|NW_005393080.1:123560_137299_-(LOC102279417);
GO:0000827	inositol-1,3,4,5,6-pentakisphosphate kinase activity	molecular_function	1	39	5	4417	0.00074713	0.00238958	22.6513	circRNA_0715|NW_005393131.1:1507526_1512801_+(PPIP5K2);
GO:0000828	inositol hexakisphosphate kinase activity	molecular_function	1	39	5	4417	0.00074713	0.00238958	22.6513	circRNA_0715|NW_005393131.1:1507526_1512801_+(PPIP5K2);
GO:0000829	inositol heptakisphosphate kinase activity	molecular_function	1	39	5	4417	0.00074713	0.00238958	22.6513	circRNA_0715|NW_005393131.1:1507526_1512801_+(PPIP5K2);
GO:0000832	inositol hexakisphosphate 5-kinase activity	molecular_function	1	39	5	4417	0.00074713	0.00238958	22.6513	circRNA_0715|NW_005393131.1:1507526_1512801_+(PPIP5K2);
GO:0006020	inositol metabolic process	biological_process	1	39	5	4417	0.00074713	0.00238958	22.6513	circRNA_0715|NW_005393131.1:1507526_1512801_+(PPIP5K2);
GO:0032958	inositol phosphate biosynthetic process	biological_process	1	39	5	4417	0.00074713	0.00238958	22.6513	circRNA_0715|NW_005393131.1:1507526_1512801_+(PPIP5K2);
GO:0033857	diphosphoinositol-pentakisphosphate kinase activity	molecular_function	1	39	5	4417	0.00074713	0.00238958	22.6513	circRNA_0715|NW_005393131.1:1507526_1512801_+(PPIP5K2);
GO:0052723	inositol hexakisphosphate 1-kinase activity	molecular_function	1	39	5	4417	0.00074713	0.00238958	22.6513	circRNA_0715|NW_005393131.1:1507526_1512801_+(PPIP5K2);
GO:0052724	inositol hexakisphosphate 3-kinase activity	molecular_function	1	39	5	4417	0.00074713	0.00238958	22.6513	circRNA_0715|NW_005393131.1:1507526_1512801_+(PPIP5K2);
GO:0102092	5-diphosphoinositol pentakisphosphate 3-kinase activity	molecular_function	1	39	5	4417	0.00074713	0.00238958	22.6513	circRNA_0715|NW_005393131.1:1507526_1512801_+(PPIP5K2);
GO:0005720	nuclear heterochromatin	cellular_component	1	39	5	4417	0.00074713	0.00238958	22.6513	circRNA_1875|NW_005393584.1:127345_127544_+(ALDOA);
GO:0070061	fructose binding	molecular_function	1	39	5	4417	0.00074713	0.00238958	22.6513	circRNA_1875|NW_005393584.1:127345_127544_+(ALDOA);
GO:0030665	clathrin-coated vesicle membrane	cellular_component	1	39	5	4417	0.00074713	0.00238958	22.6513	circRNA_3028|NW_005394074.1:1277190_1286101_+(SCARB2);
GO:0031664	regulation of lipopolysaccharide-mediated signaling pathway	biological_process	1	39	5	4417	0.00074713	0.00238958	22.6513	circRNA_3028|NW_005394074.1:1277190_1286101_+(SCARB2);
GO:0043202	lysosomal lumen	cellular_component	1	39	5	4417	0.00074713	0.00238958	22.6513	circRNA_3028|NW_005394074.1:1277190_1286101_+(SCARB2);
GO:0016627	oxidoreductase activity, acting on the CH-CH group of donors	molecular_function	1	39	5	4417	0.00074713	0.00238958	22.6513	circRNA_3271|NW_005394185.1:9090_53965_+(TECRL);
GO:0008180	COP9 signalosome	cellular_component	1	39	5	4417	0.00074713	0.00238958	22.6513	circRNA_4021|NW_005394840.1:176032_185124_-(COPS4);
GO:0034504	protein localization to nucleus	biological_process	1	39	5	4417	0.00074713	0.00238958	22.6513	circRNA_4182|NW_005395002.1:147236_148115_-(RPL11);
GO:0019835	cytolysis	biological_process	1	39	5	4417	0.00074713	0.00238958	22.6513	circRNA_4367|NW_005395126.1:414091_426620_+(MMD);
GO:0010592	positive regulation of lamellipodium assembly	biological_process	1	39	5	4417	0.00074713	0.00238958	22.6513	circRNA_4428|NW_005395239.1:452541_456377_+(HDAC4);
GO:0033558	protein deacetylase activity	molecular_function	1	39	5	4417	0.00074713	0.00238958	22.6513	circRNA_4428|NW_005395239.1:452541_456377_+(HDAC4);
GO:0045668	negative regulation of osteoblast differentiation	biological_process	1	39	5	4417	0.00074713	0.00238958	22.6513	circRNA_4428|NW_005395239.1:452541_456377_+(HDAC4);
GO:0003705	transcription factor activity, RNA polymerase II distal enhancer sequence-specific binding	molecular_function	1	39	5	4417	0.00074713	0.00238958	22.6513	circRNA_5279|NW_005396364.1:1587751_1639360_+(FOXP1);
GO:0050679	positive regulation of epithelial cell proliferation	biological_process	1	39	5	4417	0.00074713	0.00238958	22.6513	circRNA_5279|NW_005396364.1:1587751_1639360_+(FOXP1);
GO:0072358	cardiovascular system development	biological_process	1	39	5	4417	0.00074713	0.00238958	22.6513	circRNA_5279|NW_005396364.1:1587751_1639360_+(FOXP1);
GO:0097493	structural molecule activity conferring elasticity	molecular_function	3	39	50	4417	0.000892922	0.00283247	6.79538	circRNA_2865|NW_005394017.1:381062_381940_+(MYBPC1);circRNA_2866|NW_005394017.1:381062_382761_+(MYBPC1);circRNA_2887|NW_005394017.1:434443_440815_+(MYBPC1);
GO:0048596	embryonic camera-type eye morphogenesis	biological_process	1	39	6	4417	0.00111444	0.00291412	18.8761	circRNA_0617|NW_005393080.1:123560_137299_-(LOC102279417);
GO:0048704	embryonic skeletal system morphogenesis	biological_process	1	39	6	4417	0.00111444	0.00291412	18.8761	circRNA_0617|NW_005393080.1:123560_137299_-(LOC102279417);
GO:0048752	semicircular canal morphogenesis	biological_process	1	39	6	4417	0.00111444	0.00291412	18.8761	circRNA_0617|NW_005393080.1:123560_137299_-(LOC102279417);
GO:0002020	protease binding	molecular_function	1	39	6	4417	0.00111444	0.00291412	18.8761	circRNA_1875|NW_005393584.1:127345_127544_+(ALDOA);
GO:0004679	AMP-activated protein kinase activity	molecular_function	1	39	6	4417	0.00111444	0.00291412	18.8761	circRNA_3845|NW_005394678.1:3303901_3322391_-(PRKAA2);
GO:0031588	nucleotide-activated protein kinase complex	cellular_component	1	39	6	4417	0.00111444	0.00291412	18.8761	circRNA_3845|NW_005394678.1:3303901_3322391_-(PRKAA2);
GO:0035174	histone serine kinase activity	molecular_function	1	39	6	4417	0.00111444	0.00291412	18.8761	circRNA_3845|NW_005394678.1:3303901_3322391_-(PRKAA2);
GO:0047322	[hydroxymethylglutaryl-CoA reductase (NADPH)] kinase activity	molecular_function	1	39	6	4417	0.00111444	0.00291412	18.8761	circRNA_3845|NW_005394678.1:3303901_3322391_-(PRKAA2);
GO:0050405	[acetyl-CoA carboxylase] kinase activity	molecular_function	1	39	6	4417	0.00111444	0.00291412	18.8761	circRNA_3845|NW_005394678.1:3303901_3322391_-(PRKAA2);
GO:0019843	rRNA binding	molecular_function	1	39	6	4417	0.00111444	0.00291412	18.8761	circRNA_4182|NW_005395002.1:147236_148115_-(RPL11);
GO:0010766	negative regulation of sodium ion transport	biological_process	1	39	6	4417	0.00111444	0.00291412	18.8761	circRNA_4327|NW_005395068.1:2078777_2092259_-(NEDD4);
GO:0010768	negative regulation of transcription from RNA polymerase II promoter in response to UV-induced DNA damage	biological_process	1	39	6	4417	0.00111444	0.00291412	18.8761	circRNA_4327|NW_005395068.1:2078777_2092259_-(NEDD4);
GO:0019089	transmission of virus	biological_process	1	39	6	4417	0.00111444	0.00291412	18.8761	circRNA_4327|NW_005395068.1:2078777_2092259_-(NEDD4);
GO:0030948	negative regulation of vascular endothelial growth factor receptor signaling pathway	biological_process	1	39	6	4417	0.00111444	0.00291412	18.8761	circRNA_4327|NW_005395068.1:2078777_2092259_-(NEDD4);
GO:0031698	beta-2 adrenergic receptor binding	molecular_function	1	39	6	4417	0.00111444	0.00291412	18.8761	circRNA_4327|NW_005395068.1:2078777_2092259_-(NEDD4);
GO:0044111	development involved in symbiotic interaction	biological_process	1	39	6	4417	0.00111444	0.00291412	18.8761	circRNA_4327|NW_005395068.1:2078777_2092259_-(NEDD4);
GO:0046824	positive regulation of nucleocytoplasmic transport	biological_process	1	39	6	4417	0.00111444	0.00291412	18.8761	circRNA_4327|NW_005395068.1:2078777_2092259_-(NEDD4);
GO:0050807	regulation of synapse organization	biological_process	1	39	6	4417	0.00111444	0.00291412	18.8761	circRNA_4327|NW_005395068.1:2078777_2092259_-(NEDD4);
GO:0050815	phosphoserine residue binding	molecular_function	1	39	6	4417	0.00111444	0.00291412	18.8761	circRNA_4327|NW_005395068.1:2078777_2092259_-(NEDD4);
GO:0050816	phosphothreonine residue binding	molecular_function	1	39	6	4417	0.00111444	0.00291412	18.8761	circRNA_4327|NW_005395068.1:2078777_2092259_-(NEDD4);
GO:0070063	RNA polymerase binding	molecular_function	1	39	6	4417	0.00111444	0.00291412	18.8761	circRNA_4327|NW_005395068.1:2078777_2092259_-(NEDD4);
GO:0000118	histone deacetylase complex	cellular_component	1	39	6	4417	0.00111444	0.00291412	18.8761	circRNA_4428|NW_005395239.1:452541_456377_+(HDAC4);
GO:0014894	response to denervation involved in regulation of muscle adaptation	biological_process	1	39	6	4417	0.00111444	0.00291412	18.8761	circRNA_4428|NW_005395239.1:452541_456377_+(HDAC4);
GO:0048745	smooth muscle tissue development	biological_process	1	39	6	4417	0.00111444	0.00291412	18.8761	circRNA_5279|NW_005396364.1:1587751_1639360_+(FOXP1);
GO:0055007	cardiac muscle cell differentiation	biological_process	1	39	6	4417	0.00111444	0.00291412	18.8761	circRNA_5279|NW_005396364.1:1587751_1639360_+(FOXP1);
GO:0060043	regulation of cardiac muscle cell proliferation	biological_process	1	39	6	4417	0.00111444	0.00291412	18.8761	circRNA_5279|NW_005396364.1:1587751_1639360_+(FOXP1);
GO:0051371	muscle alpha-actinin binding	molecular_function	3	39	54	4417	0.00119548	0.00310504	6.29202	circRNA_2865|NW_005394017.1:381062_381940_+(MYBPC1);circRNA_2866|NW_005394017.1:381062_382761_+(MYBPC1);circRNA_2887|NW_005394017.1:434443_440815_+(MYBPC1);
GO:0007015	actin filament organization	biological_process	3	39	57	4417	0.00146509	0.00359544	5.96086	circRNA_2865|NW_005394017.1:381062_381940_+(MYBPC1);circRNA_2866|NW_005394017.1:381062_382761_+(MYBPC1);circRNA_2887|NW_005394017.1:434443_440815_+(MYBPC1);
GO:0030154	cell differentiation	biological_process	5	39	145	4417	0.00150389	0.00359544	3.90539	circRNA_1709|NW_005393528.1:737182_751353_+(LOC102278882);circRNA_1714|NW_005393528.1:751078_751353_+(LOC102278882);circRNA_1735|NW_005393529.1:15193_28496_+(LOC102281138);circRNA_1752|NW_005393529.1:28848_29694_+(LOC102281138);circRNA_5279|NW_005396364.1:1587751_1639360_+(FOXP1);
GO:0004674	protein serine/threonine kinase activity	molecular_function	6	39	199	4417	0.00152443	0.00359544	3.41477	circRNA_1587|NW_005393465.1:741105_770824_-(CDC42BPA);circRNA_1709|NW_005393528.1:737182_751353_+(LOC102278882);circRNA_1714|NW_005393528.1:751078_751353_+(LOC102278882);circRNA_1735|NW_005393529.1:15193_28496_+(LOC102281138);circRNA_1752|NW_005393529.1:28848_29694_+(LOC102281138);circRNA_4231|NW_005395032.1:82044_87395_+(CSNK1D);
GO:0090103	cochlea morphogenesis	biological_process	1	39	7	4417	0.00155152	0.00359544	16.1795	circRNA_0617|NW_005393080.1:123560_137299_-(LOC102279417);
GO:0006000	fructose metabolic process	biological_process	1	39	7	4417	0.00155152	0.00359544	16.1795	circRNA_1875|NW_005393584.1:127345_127544_+(ALDOA);
GO:0046716	muscle cell cellular homeostasis	biological_process	1	39	7	4417	0.00155152	0.00359544	16.1795	circRNA_1875|NW_005393584.1:127345_127544_+(ALDOA);
GO:0001508	action potential	biological_process	1	39	7	4417	0.00155152	0.00359544	16.1795	circRNA_3028|NW_005394074.1:1277190_1286101_+(SCARB2);
GO:0001618	virus receptor activity	molecular_function	1	39	7	4417	0.00155152	0.00359544	16.1795	circRNA_3028|NW_005394074.1:1277190_1286101_+(SCARB2);
GO:0006695	cholesterol biosynthetic process	biological_process	1	39	7	4417	0.00155152	0.00359544	16.1795	circRNA_3845|NW_005394678.1:3303901_3322391_-(PRKAA2);
GO:0034067	protein localization to Golgi apparatus	biological_process	1	39	7	4417	0.00155152	0.00359544	16.1795	circRNA_4231|NW_005395032.1:82044_87395_+(CSNK1D);
GO:0016327	apicolateral plasma membrane	cellular_component	1	39	7	4417	0.00155152	0.00359544	16.1795	circRNA_4327|NW_005395068.1:2078777_2092259_-(NEDD4);
GO:0035255	ionotropic glutamate receptor binding	molecular_function	1	39	7	4417	0.00155152	0.00359544	16.1795	circRNA_4327|NW_005395068.1:2078777_2092259_-(NEDD4);
GO:0048514	blood vessel morphogenesis	biological_process	1	39	7	4417	0.00155152	0.00359544	16.1795	circRNA_4327|NW_005395068.1:2078777_2092259_-(NEDD4);
GO:0048814	regulation of dendrite morphogenesis	biological_process	1	39	7	4417	0.00155152	0.00359544	16.1795	circRNA_4327|NW_005395068.1:2078777_2092259_-(NEDD4);
GO:0016575	histone deacetylation	biological_process	1	39	7	4417	0.00155152	0.00359544	16.1795	circRNA_4428|NW_005395239.1:452541_456377_+(HDAC4);
GO:0030183	B cell differentiation	biological_process	1	39	7	4417	0.00155152	0.00359544	16.1795	circRNA_4428|NW_005395239.1:452541_456377_+(HDAC4);
GO:0033613	activating transcription factor binding	molecular_function	1	39	7	4417	0.00155152	0.00359544	16.1795	circRNA_4428|NW_005395239.1:452541_456377_+(HDAC4);
GO:1902894	negative regulation of pri-miRNA transcription from RNA polymerase II promoter	biological_process	1	39	7	4417	0.00155152	0.00359544	16.1795	circRNA_4428|NW_005395239.1:452541_456377_+(HDAC4);
GO:0070888	E-box binding	molecular_function	1	39	8	4417	0.00205717	0.00460188	14.1571	circRNA_0617|NW_005393080.1:123560_137299_-(LOC102279417);
GO:0007097	nuclear migration	biological_process	1	39	8	4417	0.00205717	0.00460188	14.1571	circRNA_1587|NW_005393465.1:741105_770824_-(CDC42BPA);
GO:0009408	response to heat	biological_process	1	39	8	4417	0.00205717	0.00460188	14.1571	circRNA_1875|NW_005393584.1:127345_127544_+(ALDOA);
GO:0003197	endocardial cushion development	biological_process	1	39	8	4417	0.00205717	0.00460188	14.1571	circRNA_4327|NW_005395068.1:2078777_2092259_-(NEDD4);
GO:0050847	progesterone receptor signaling pathway	biological_process	1	39	8	4417	0.00205717	0.00460188	14.1571	circRNA_4327|NW_005395068.1:2078777_2092259_-(NEDD4);
GO:0043525	positive regulation of neuron apoptotic process	biological_process	1	39	8	4417	0.00205717	0.00460188	14.1571	circRNA_4428|NW_005395239.1:452541_456377_+(HDAC4);
GO:0046777	protein autophosphorylation	biological_process	4	39	106	4417	0.00217769	0.00484348	4.27383	circRNA_1709|NW_005393528.1:737182_751353_+(LOC102278882);circRNA_1714|NW_005393528.1:751078_751353_+(LOC102278882);circRNA_1735|NW_005393529.1:15193_28496_+(LOC102281138);circRNA_1752|NW_005393529.1:28848_29694_+(LOC102281138);
GO:0017015	regulation of transforming growth factor beta receptor signaling pathway	biological_process	1	39	9	4417	0.0026302	0.00544325	12.584	circRNA_0617|NW_005393080.1:123560_137299_-(LOC102279417);
GO:0043627	response to estrogen	biological_process	1	39	9	4417	0.0026302	0.00544325	12.584	circRNA_1875|NW_005393584.1:127345_127544_+(ALDOA);
GO:0005344	oxygen carrier activity	molecular_function	1	39	9	4417	0.0026302	0.00544325	12.584	circRNA_2797|NW_005393963.1:717415_721771_-(MB);
GO:0019825	oxygen binding	molecular_function	1	39	9	4417	0.0026302	0.00544325	12.584	circRNA_2797|NW_005393963.1:717415_721771_-(MB);
GO:0043353	enucleate erythrocyte differentiation	biological_process	1	39	9	4417	0.0026302	0.00544325	12.584	circRNA_2797|NW_005393963.1:717415_721771_-(MB);
GO:0005840	ribosome	cellular_component	1	39	9	4417	0.0026302	0.00544325	12.584	circRNA_4182|NW_005395002.1:147236_148115_-(RPL11);
GO:0043162	ubiquitin-dependent protein catabolic process via the multivesicular body sorting pathway	biological_process	1	39	9	4417	0.0026302	0.00544325	12.584	circRNA_4327|NW_005395068.1:2078777_2092259_-(NEDD4);
GO:0001047	core promoter binding	molecular_function	1	39	9	4417	0.0026302	0.00544325	12.584	circRNA_4428|NW_005395239.1:452541_456377_+(HDAC4);
GO:0004407	histone deacetylase activity	molecular_function	1	39	9	4417	0.0026302	0.00544325	12.584	circRNA_4428|NW_005395239.1:452541_456377_+(HDAC4);
GO:0043393	regulation of protein binding	biological_process	1	39	9	4417	0.0026302	0.00544325	12.584	circRNA_4428|NW_005395239.1:452541_456377_+(HDAC4);
GO:1990841	promoter-specific chromatin binding	molecular_function	1	39	9	4417	0.0026302	0.00544325	12.584	circRNA_4428|NW_005395239.1:452541_456377_+(HDAC4);
GO:0014823	response to activity	biological_process	1	39	9	4417	0.0026302	0.00544325	12.584	circRNA_4597|NW_005395449.1:269749_313737_+(LOC102284556);
GO:0002053	positive regulation of mesenchymal cell proliferation	biological_process	1	39	9	4417	0.0026302	0.00544325	12.584	circRNA_5279|NW_005396364.1:1587751_1639360_+(FOXP1);
GO:0003714	transcription corepressor activity	molecular_function	2	39	32	4417	0.002645	0.00544476	7.07853	circRNA_0617|NW_005393080.1:123560_137299_-(LOC102279417);circRNA_4428|NW_005395239.1:452541_456377_+(HDAC4);
GO:0043647	inositol phosphate metabolic process	biological_process	1	39	10	4417	0.00326945	0.0064555	11.3256	circRNA_0715|NW_005393131.1:1507526_1512801_+(PPIP5K2);
GO:0050873	brown fat cell differentiation	biological_process	1	39	10	4417	0.00326945	0.0064555	11.3256	circRNA_2797|NW_005393963.1:717415_721771_-(MB);
GO:0005044	scavenger receptor activity	molecular_function	1	39	10	4417	0.00326945	0.0064555	11.3256	circRNA_3028|NW_005394074.1:1277190_1286101_+(SCARB2);
GO:0042761	very long-chain fatty acid biosynthetic process	biological_process	1	39	10	4417	0.00326945	0.0064555	11.3256	circRNA_3271|NW_005394185.1:9090_53965_+(TECRL);
GO:0071539	protein localization to centrosome	biological_process	1	39	10	4417	0.00326945	0.0064555	11.3256	circRNA_4231|NW_005395032.1:82044_87395_+(CSNK1D);
GO:0042110	T cell activation	biological_process	1	39	10	4417	0.00326945	0.0064555	11.3256	circRNA_4327|NW_005395068.1:2078777_2092259_-(NEDD4);
GO:0042921	glucocorticoid receptor signaling pathway	biological_process	1	39	10	4417	0.00326945	0.0064555	11.3256	circRNA_4327|NW_005395068.1:2078777_2092259_-(NEDD4);
GO:0017053	transcriptional repressor complex	cellular_component	1	39	10	4417	0.00326945	0.0064555	11.3256	circRNA_4428|NW_005395239.1:452541_456377_+(HDAC4);
GO:0001666	response to hypoxia	biological_process	2	39	35	4417	0.00342703	0.00673229	6.47179	circRNA_1875|NW_005393584.1:127345_127544_+(ALDOA);circRNA_2797|NW_005393963.1:717415_721771_-(MB);
GO:0007389	pattern specification process	biological_process	1	39	11	4417	0.00397377	0.00757561	10.296	circRNA_0617|NW_005393080.1:123560_137299_-(LOC102279417);
GO:0004004	ATP-dependent RNA helicase activity	molecular_function	1	39	11	4417	0.00397377	0.00757561	10.296	circRNA_2281|NW_005393712.1:204876_209563_-(DHX35);
GO:0035690	cellular response to drug	biological_process	1	39	11	4417	0.00397377	0.00757561	10.296	circRNA_3845|NW_005394678.1:3303901_3322391_-(PRKAA2);
GO:0033116	endoplasmic reticulum-Golgi intermediate compartment membrane	cellular_component	1	39	11	4417	0.00397377	0.00757561	10.296	circRNA_4231|NW_005395032.1:82044_87395_+(CSNK1D);
GO:0050321	tau-protein kinase activity	molecular_function	1	39	11	4417	0.00397377	0.00757561	10.296	circRNA_4231|NW_005395032.1:82044_87395_+(CSNK1D);
GO:0043621	protein self-association	molecular_function	1	39	11	4417	0.00397377	0.00757561	10.296	circRNA_5279|NW_005396364.1:1587751_1639360_+(FOXP1);
GO:0030017	sarcomere	cellular_component	2	39	37	4417	0.00401922	0.0076247	6.12197	circRNA_4560|NW_005395449.1:204842_262329_+(LOC102283996);circRNA_4563|NW_005395449.1:205720_234431_+(LOC102283996);
GO:0036464	cytoplasmic ribonucleoprotein granule	cellular_component	2	39	39	4417	0.0046702	0.00881642	5.80802	circRNA_4573|NW_005395449.1:217662_243161_+(LOC102284275);circRNA_4587|NW_005395449.1:235848_266944_+(LOC102284275);
GO:0019221	cytokine-mediated signaling pathway	biological_process	1	39	12	4417	0.00474201	0.00882287	9.43803	circRNA_0617|NW_005393080.1:123560_137299_-(LOC102279417);
GO:0014068	positive regulation of phosphatidylinositol 3-kinase signaling	biological_process	1	39	12	4417	0.00474201	0.00882287	9.43803	circRNA_4327|NW_005395068.1:2078777_2092259_-(NEDD4);
GO:0019871	sodium channel inhibitor activity	molecular_function	1	39	12	4417	0.00474201	0.00882287	9.43803	circRNA_4327|NW_005395068.1:2078777_2092259_-(NEDD4);
GO:0042383	sarcolemma	cellular_component	4	39	128	4417	0.00493483	0.00913769	3.53926	circRNA_1709|NW_005393528.1:737182_751353_+(LOC102278882);circRNA_1714|NW_005393528.1:751078_751353_+(LOC102278882);circRNA_1735|NW_005393529.1:15193_28496_+(LOC102281138);circRNA_1752|NW_005393529.1:28848_29694_+(LOC102281138);
GO:0016604	nuclear body	cellular_component	4	39	129	4417	0.0051009	0.00940023	3.51183	circRNA_1709|NW_005393528.1:737182_751353_+(LOC102278882);circRNA_1714|NW_005393528.1:751078_751353_+(LOC102278882);circRNA_1735|NW_005393529.1:15193_28496_+(LOC102281138);circRNA_1752|NW_005393529.1:28848_29694_+(LOC102281138);
GO:0008360	regulation of cell shape	biological_process	2	39	41	4417	0.00538161	0.00982398	5.5247	circRNA_1875|NW_005393584.1:127345_127544_+(ALDOA);circRNA_4231|NW_005395032.1:82044_87395_+(CSNK1D);
GO:0031902	late endosome membrane	cellular_component	2	39	41	4417	0.00538161	0.00982398	5.5247	circRNA_3028|NW_005394074.1:1277190_1286101_+(SCARB2);circRNA_4367|NW_005395126.1:414091_426620_+(MMD);
GO:0045892	negative regulation of transcription, DNA-templated	biological_process	3	39	82	4417	0.00553841	0.00989344	4.14353	circRNA_0617|NW_005393080.1:123560_137299_-(LOC102279417);circRNA_4428|NW_005395239.1:452541_456377_+(HDAC4);circRNA_5279|NW_005396364.1:1587751_1639360_+(FOXP1);
GO:0071380	cellular response to prostaglandin E stimulus	biological_process	1	39	13	4417	0.00557305	0.00989344	8.71203	circRNA_3845|NW_005394678.1:3303901_3322391_-(PRKAA2);
GO:0032922	circadian regulation of gene expression	biological_process	1	39	13	4417	0.00557305	0.00989344	8.71203	circRNA_4231|NW_005395032.1:82044_87395_+(CSNK1D);
GO:0070534	protein K63-linked ubiquitination	biological_process	1	39	13	4417	0.00557305	0.00989344	8.71203	circRNA_4327|NW_005395068.1:2078777_2092259_-(NEDD4);
GO:0014898	cardiac muscle hypertrophy in response to stress	biological_process	1	39	13	4417	0.00557305	0.00989344	8.71203	circRNA_4428|NW_005395239.1:452541_456377_+(HDAC4);
GO:0043433	negative regulation of DNA binding transcription factor activity	biological_process	1	39	13	4417	0.00557305	0.00989344	8.71203	circRNA_4428|NW_005395239.1:452541_456377_+(HDAC4);
GO:0001227	transcriptional repressor activity, RNA polymerase II transcription regulatory region sequence-specific DNA binding	molecular_function	1	39	14	4417	0.00646578	0.0109269	8.08974	circRNA_0617|NW_005393080.1:123560_137299_-(LOC102279417);
GO:0071230	cellular response to amino acid stimulus	biological_process	1	39	14	4417	0.00646578	0.0109269	8.08974	circRNA_0617|NW_005393080.1:123560_137299_-(LOC102279417);
GO:0006631	fatty acid metabolic process	biological_process	1	39	14	4417	0.00646578	0.0109269	8.08974	circRNA_3028|NW_005394074.1:1277190_1286101_+(SCARB2);
GO:0003735	structural constituent of ribosome	molecular_function	1	39	14	4417	0.00646578	0.0109269	8.08974	circRNA_4182|NW_005395002.1:147236_148115_-(RPL11);
GO:0006364	rRNA processing	biological_process	1	39	14	4417	0.00646578	0.0109269	8.08974	circRNA_4231|NW_005395032.1:82044_87395_+(CSNK1D);
GO:0061512	protein localization to cilium	biological_process	1	39	14	4417	0.00646578	0.0109269	8.08974	circRNA_4231|NW_005395032.1:82044_87395_+(CSNK1D);
GO:1990090	cellular response to nerve growth factor stimulus	biological_process	1	39	14	4417	0.00646578	0.0109269	8.08974	circRNA_4231|NW_005395032.1:82044_87395_+(CSNK1D);
GO:0007041	lysosomal transport	biological_process	1	39	14	4417	0.00646578	0.0109269	8.08974	circRNA_4327|NW_005395068.1:2078777_2092259_-(NEDD4);
GO:0070064	proline-rich region binding	molecular_function	1	39	14	4417	0.00646578	0.0109269	8.08974	circRNA_4327|NW_005395068.1:2078777_2092259_-(NEDD4);
GO:1901016	regulation of potassium ion transmembrane transporter activity	biological_process	1	39	14	4417	0.00646578	0.0109269	8.08974	circRNA_4327|NW_005395068.1:2078777_2092259_-(NEDD4);
GO:0032880	regulation of protein localization	biological_process	1	39	14	4417	0.00646578	0.0109269	8.08974	circRNA_4367|NW_005395126.1:414091_426620_+(MMD);
GO:0005615	extracellular space	cellular_component	5	39	196	4417	0.00677661	0.0114024	2.88919	circRNA_1709|NW_005393528.1:737182_751353_+(LOC102278882);circRNA_1714|NW_005393528.1:751078_751353_+(LOC102278882);circRNA_1735|NW_005393529.1:15193_28496_+(LOC102281138);circRNA_1752|NW_005393529.1:28848_29694_+(LOC102281138);circRNA_1875|NW_005393584.1:127345_127544_+(ALDOA);
GO:0006096	glycolytic process	biological_process	1	39	15	4417	0.00741911	0.0121661	7.55043	circRNA_1875|NW_005393584.1:127345_127544_+(ALDOA);
GO:0005975	carbohydrate metabolic process	biological_process	1	39	15	4417	0.00741911	0.0121661	7.55043	circRNA_2731|NW_005393928.1:276917_288002_-(LOC102275430);
GO:0010508	positive regulation of autophagy	biological_process	1	39	15	4417	0.00741911	0.0121661	7.55043	circRNA_3845|NW_005394678.1:3303901_3322391_-(PRKAA2);
GO:0005876	spindle microtubule	cellular_component	1	39	15	4417	0.00741911	0.0121661	7.55043	circRNA_4231|NW_005395032.1:82044_87395_+(CSNK1D);
GO:0032801	receptor catabolic process	biological_process	1	39	15	4417	0.00741911	0.0121661	7.55043	circRNA_4327|NW_005395068.1:2078777_2092259_-(NEDD4);
GO:2000650	negative regulation of sodium ion transmembrane transporter activity	biological_process	1	39	15	4417	0.00741911	0.0121661	7.55043	circRNA_4327|NW_005395068.1:2078777_2092259_-(NEDD4);
GO:0008134	transcription factor binding	molecular_function	2	39	47	4417	0.00789304	0.0128886	4.81942	circRNA_0617|NW_005393080.1:123560_137299_-(LOC102279417);circRNA_4428|NW_005395239.1:452541_456377_+(HDAC4);
GO:0003682	chromatin binding	molecular_function	3	39	92	4417	0.00830652	0.0134841	3.69314	circRNA_0617|NW_005393080.1:123560_137299_-(LOC102279417);circRNA_3845|NW_005394678.1:3303901_3322391_-(PRKAA2);circRNA_5279|NW_005396364.1:1587751_1639360_+(FOXP1);
GO:0051216	cartilage development	biological_process	1	39	16	4417	0.00843194	0.0134841	7.07853	circRNA_0617|NW_005393080.1:123560_137299_-(LOC102279417);
GO:0008021	synaptic vesicle	cellular_component	1	39	16	4417	0.00843194	0.0134841	7.07853	circRNA_4021|NW_005394840.1:176032_185124_-(COPS4);
GO:0032435	negative regulation of proteasomal ubiquitin-dependent protein catabolic process	biological_process	1	39	16	4417	0.00843194	0.0134841	7.07853	circRNA_4182|NW_005395002.1:147236_148115_-(RPL11);
GO:0005229	intracellular calcium activated chloride channel activity	molecular_function	1	39	16	4417	0.00843194	0.0134841	7.07853	circRNA_4954|NW_005395612.1:236064_242433_+(ANO5);
GO:0060021	palate development	biological_process	1	39	17	4417	0.00950321	0.0148896	6.66214	circRNA_0657|NW_005393106.1:2733410_2735379_+(BNC2);
GO:0051225	spindle assembly	biological_process	1	39	17	4417	0.00950321	0.0148896	6.66214	circRNA_4231|NW_005395032.1:82044_87395_+(CSNK1D);
GO:0002250	adaptive immune response	biological_process	1	39	17	4417	0.00950321	0.0148896	6.66214	circRNA_4327|NW_005395068.1:2078777_2092259_-(NEDD4);
GO:0007528	neuromuscular junction development	biological_process	1	39	17	4417	0.00950321	0.0148896	6.66214	circRNA_4327|NW_005395068.1:2078777_2092259_-(NEDD4);
GO:0045860	positive regulation of protein kinase activity	biological_process	1	39	17	4417	0.00950321	0.0148896	6.66214	circRNA_4367|NW_005395126.1:414091_426620_+(MMD);
GO:0007155	cell adhesion	biological_process	3	39	96	4417	0.0096296	0.0150268	3.53926	circRNA_2865|NW_005394017.1:381062_381940_+(MYBPC1);circRNA_2866|NW_005394017.1:381062_382761_+(MYBPC1);circRNA_2887|NW_005394017.1:434443_440815_+(MYBPC1);
GO:0031032	actomyosin structure organization	biological_process	1	39	18	4417	0.0106319	0.0163275	6.29202	circRNA_1587|NW_005393465.1:741105_770824_-(CDC42BPA);
GO:0032496	response to lipopolysaccharide	biological_process	1	39	18	4417	0.0106319	0.0163275	6.29202	circRNA_1875|NW_005393584.1:127345_127544_+(ALDOA);
GO:0071013	catalytic step 2 spliceosome	cellular_component	1	39	18	4417	0.0106319	0.0163275	6.29202	circRNA_2281|NW_005393712.1:204876_209563_-(DHX35);
GO:0020037	heme binding	molecular_function	1	39	18	4417	0.0106319	0.0163275	6.29202	circRNA_2797|NW_005393963.1:717415_721771_-(MB);
GO:0005829	cytosol	cellular_component	19	39	1432	4417	0.0108993	0.016672	1.5027	circRNA_0051|NW_005392849.1:449782_454399_-(MON2);circRNA_0617|NW_005393080.1:123560_137299_-(LOC102279417);circRNA_0715|NW_005393131.1:1507526_1512801_+(PPIP5K2);circRNA_1709|NW_005393528.1:737182_751353_+(LOC102278882);circRNA_1714|NW_005393528.1:751078_751353_+(LOC102278882);circRNA_1735|NW_005393529.1:15193_28496_+(LOC102281138);circRNA_1752|NW_005393529.1:28848_29694_+(LOC102281138);circRNA_…
GO:0008285	negative regulation of cell proliferation	biological_process	2	39	54	4417	0.0115722	0.0176316	4.19468	circRNA_0617|NW_005393080.1:123560_137299_-(LOC102279417);circRNA_4428|NW_005395239.1:452541_456377_+(HDAC4);
GO:0061024	membrane organization	biological_process	1	39	19	4417	0.0118169	0.0176914	5.96086	circRNA_3028|NW_005394074.1:1277190_1286101_+(SCARB2);
GO:0006633	fatty acid biosynthetic process	biological_process	1	39	19	4417	0.0118169	0.0176914	5.96086	circRNA_3845|NW_005394678.1:3303901_3322391_-(PRKAA2);
GO:0010389	regulation of G2/M transition of mitotic cell cycle	biological_process	1	39	19	4417	0.0118169	0.0176914	5.96086	circRNA_4231|NW_005395032.1:82044_87395_+(CSNK1D);
GO:1905515	non-motile cilium assembly	biological_process	1	39	19	4417	0.0118169	0.0176914	5.96086	circRNA_4231|NW_005395032.1:82044_87395_+(CSNK1D);
GO:0007275	multicellular organism development	biological_process	4	39	158	4417	0.01184	0.0176914	2.86725	circRNA_1709|NW_005393528.1:737182_751353_+(LOC102278882);circRNA_1714|NW_005393528.1:751078_751353_+(LOC102278882);circRNA_1735|NW_005393529.1:15193_28496_+(LOC102281138);circRNA_1752|NW_005393529.1:28848_29694_+(LOC102281138);
GO:0007417	central nervous system development	biological_process	1	39	20	4417	0.0130572	0.0188549	5.66282	circRNA_0617|NW_005393080.1:123560_137299_-(LOC102279417);
GO:0006911	phagocytosis, engulfment	biological_process	1	39	20	4417	0.0130572	0.0188549	5.66282	circRNA_3028|NW_005394074.1:1277190_1286101_+(SCARB2);
GO:0042149	cellular response to glucose starvation	biological_process	1	39	20	4417	0.0130572	0.0188549	5.66282	circRNA_3845|NW_005394678.1:3303901_3322391_-(PRKAA2);
GO:0048511	rhythmic process	biological_process	1	39	20	4417	0.0130572	0.0188549	5.66282	circRNA_3845|NW_005394678.1:3303901_3322391_-(PRKAA2);
GO:0001934	positive regulation of protein phosphorylation	biological_process	1	39	20	4417	0.0130572	0.0188549	5.66282	circRNA_4231|NW_005395032.1:82044_87395_+(CSNK1D);
GO:0042277	peptide binding	molecular_function	1	39	20	4417	0.0130572	0.0188549	5.66282	circRNA_4231|NW_005395032.1:82044_87395_+(CSNK1D);
GO:0031623	receptor internalization	biological_process	1	39	20	4417	0.0130572	0.0188549	5.66282	circRNA_4327|NW_005395068.1:2078777_2092259_-(NEDD4);
GO:0001501	skeletal system development	biological_process	1	39	20	4417	0.0130572	0.0188549	5.66282	circRNA_4428|NW_005395239.1:452541_456377_+(HDAC4);
GO:0031594	neuromuscular junction	cellular_component	1	39	20	4417	0.0130572	0.0188549	5.66282	circRNA_4428|NW_005395239.1:452541_456377_+(HDAC4);
GO:0007020	microtubule nucleation	biological_process	1	39	21	4417	0.0143518	0.020495	5.39316	circRNA_4231|NW_005395032.1:82044_87395_+(CSNK1D);
GO:0048208	COPII vesicle coating	biological_process	1	39	21	4417	0.0143518	0.020495	5.39316	circRNA_4231|NW_005395032.1:82044_87395_+(CSNK1D);
GO:0034765	regulation of ion transmembrane transport	biological_process	1	39	21	4417	0.0143518	0.020495	5.39316	circRNA_4327|NW_005395068.1:2078777_2092259_-(NEDD4);
GO:0016055	Wnt signaling pathway	biological_process	2	39	60	4417	0.0153958	0.0219051	3.77521	circRNA_3845|NW_005394678.1:3303901_3322391_-(PRKAA2);circRNA_4231|NW_005395032.1:82044_87395_+(CSNK1D);
GO:0031252	cell leading edge	cellular_component	1	39	22	4417	0.0156997	0.0219342	5.14802	circRNA_1587|NW_005393465.1:741105_770824_-(CDC42BPA);
GO:0042593	glucose homeostasis	biological_process	1	39	22	4417	0.0156997	0.0219342	5.14802	circRNA_3845|NW_005394678.1:3303901_3322391_-(PRKAA2);
GO:0000086	G2/M transition of mitotic cell cycle	biological_process	1	39	22	4417	0.0156997	0.0219342	5.14802	circRNA_4231|NW_005395032.1:82044_87395_+(CSNK1D);
GO:0051592	response to calcium ion	biological_process	1	39	22	4417	0.0156997	0.0219342	5.14802	circRNA_4327|NW_005395068.1:2078777_2092259_-(NEDD4);
GO:0042493	response to drug	biological_process	1	39	22	4417	0.0156997	0.0219342	5.14802	circRNA_4428|NW_005395239.1:452541_456377_+(HDAC4);
GO:0003779	actin binding	molecular_function	4	39	175	4417	0.0178066	0.0247884	2.58872	circRNA_2044|NW_005393610.1:199284_200394_-(NEB);circRNA_2050|NW_005393610.1:261848_262166_-(NEB);circRNA_2053|NW_005393610.1:282601_294972_-(NEB);circRNA_2059|NW_005393610.1:300160_304214_-(NEB);
GO:0006895	Golgi to endosome transport	biological_process	1	39	24	4417	0.0185513	0.0253688	4.71902	circRNA_0051|NW_005392849.1:449782_454399_-(MON2);
GO:0034644	cellular response to UV	biological_process	1	39	24	4417	0.0185513	0.0253688	4.71902	circRNA_4327|NW_005395068.1:2078777_2092259_-(NEDD4);
GO:0042391	regulation of membrane potential	biological_process	1	39	24	4417	0.0185513	0.0253688	4.71902	circRNA_4327|NW_005395068.1:2078777_2092259_-(NEDD4);
GO:0043197	dendritic spine	cellular_component	1	39	24	4417	0.0185513	0.0253688	4.71902	circRNA_4327|NW_005395068.1:2078777_2092259_-(NEDD4);
GO:0071356	cellular response to tumor necrosis factor	biological_process	1	39	24	4417	0.0185513	0.0253688	4.71902	circRNA_4428|NW_005395239.1:452541_456377_+(HDAC4);
GO:0006396	RNA processing	biological_process	1	39	25	4417	0.0200532	0.0272301	4.53026	circRNA_2281|NW_005393712.1:204876_209563_-(DHX35);
GO:0006412	translation	biological_process	1	39	25	4417	0.0200532	0.0272301	4.53026	circRNA_4182|NW_005395002.1:147236_148115_-(RPL11);
GO:0043209	myelin sheath	cellular_component	1	39	26	4417	0.0216045	0.0291321	4.35602	circRNA_1875|NW_005393584.1:127345_127544_+(ALDOA);
GO:0006821	chloride transport	biological_process	1	39	26	4417	0.0216045	0.0291321	4.35602	circRNA_4954|NW_005395612.1:236064_242433_+(ANO5);
GO:0007010	cytoskeleton organization	biological_process	2	39	69	4417	0.0223253	0.0299996	3.28279	circRNA_1587|NW_005393465.1:741105_770824_-(CDC42BPA);circRNA_5256|NW_005396274.1:550185_578431_+(ARHGAP10);
GO:0005765	lysosomal membrane	cellular_component	2	39	70	4417	0.0231847	0.0309656	3.2359	circRNA_3028|NW_005394074.1:1277190_1286101_+(SCARB2);circRNA_4367|NW_005395126.1:414091_426620_+(MMD);
GO:0042826	histone deacetylase binding	molecular_function	1	39	27	4417	0.0232042	0.0309656	4.19468	circRNA_4428|NW_005395239.1:452541_456377_+(HDAC4);
GO:0005911	cell-cell junction	cellular_component	1	39	28	4417	0.0248514	0.0326017	4.04487	circRNA_1587|NW_005393465.1:741105_770824_-(CDC42BPA);
GO:0031532	actin cytoskeleton reorganization	biological_process	1	39	28	4417	0.0248514	0.0326017	4.04487	circRNA_1587|NW_005393465.1:741105_770824_-(CDC42BPA);
GO:0016491	oxidoreductase activity	molecular_function	1	39	28	4417	0.0248514	0.0326017	4.04487	circRNA_3271|NW_005394185.1:9090_53965_+(TECRL);
GO:0006513	protein monoubiquitination	biological_process	1	39	28	4417	0.0248514	0.0326017	4.04487	circRNA_4327|NW_005395068.1:2078777_2092259_-(NEDD4);
GO:0051091	positive regulation of DNA binding transcription factor activity	biological_process	1	39	28	4417	0.0248514	0.0326017	4.04487	circRNA_4428|NW_005395239.1:452541_456377_+(HDAC4);
GO:0000122	negative regulation of transcription from RNA polymerase II promoter	biological_process	3	39	128	4417	0.0252859	0.0330597	2.65445	circRNA_0617|NW_005393080.1:123560_137299_-(LOC102279417);circRNA_4428|NW_005395239.1:452541_456377_+(HDAC4);circRNA_5279|NW_005396364.1:1587751_1639360_+(FOXP1);
GO:0032007	negative regulation of TOR signaling	biological_process	1	39	29	4417	0.0265452	0.0341296	3.90539	circRNA_3845|NW_005394678.1:3303901_3322391_-(PRKAA2);
GO:0003151	outflow tract morphogenesis	biological_process	1	39	29	4417	0.0265452	0.0341296	3.90539	circRNA_4327|NW_005395068.1:2078777_2092259_-(NEDD4);
GO:0045732	positive regulation of protein catabolic process	biological_process	1	39	29	4417	0.0265452	0.0341296	3.90539	circRNA_4327|NW_005395068.1:2078777_2092259_-(NEDD4);
GO:0031982	vesicle	cellular_component	1	39	29	4417	0.0265452	0.0341296	3.90539	circRNA_4954|NW_005395612.1:236064_242433_+(ANO5);
GO:0009653	anatomical structure morphogenesis	biological_process	1	39	29	4417	0.0265452	0.0341296	3.90539	circRNA_5279|NW_005396364.1:1587751_1639360_+(FOXP1);
GO:0030335	positive regulation of cell migration	biological_process	1	39	30	4417	0.0282848	0.0361261	3.77521	circRNA_1875|NW_005393584.1:127345_127544_+(ALDOA);
GO:0000398	mRNA splicing, via spliceosome	biological_process	1	39	30	4417	0.0282848	0.0361261	3.77521	circRNA_2281|NW_005393712.1:204876_209563_-(DHX35);
GO:0032436	positive regulation of proteasomal ubiquitin-dependent protein catabolic process	biological_process	1	39	31	4417	0.0300691	0.0379047	3.65343	circRNA_4231|NW_005395032.1:82044_87395_+(CSNK1D);
GO:0090263	positive regulation of canonical Wnt signaling pathway	biological_process	1	39	31	4417	0.0300691	0.0379047	3.65343	circRNA_4231|NW_005395032.1:82044_87395_+(CSNK1D);
GO:0006338	chromatin remodeling	biological_process	1	39	31	4417	0.0300691	0.0379047	3.65343	circRNA_4428|NW_005395239.1:452541_456377_+(HDAC4);
GO:0007519	skeletal muscle tissue development	biological_process	1	39	31	4417	0.0300691	0.0379047	3.65343	circRNA_5279|NW_005396364.1:1587751_1639360_+(FOXP1);
GO:0010976	positive regulation of neuron projection development	biological_process	1	39	32	4417	0.0318974	0.0399492	3.53926	circRNA_3028|NW_005394074.1:1277190_1286101_+(SCARB2);
GO:0006954	inflammatory response	biological_process	1	39	32	4417	0.0318974	0.0399492	3.53926	circRNA_4428|NW_005395239.1:452541_456377_+(HDAC4);
GO:0006955	immune response	biological_process	1	39	34	4417	0.0356823	0.0441183	3.33107	circRNA_0617|NW_005393080.1:123560_137299_-(LOC102279417);
GO:0097711	ciliary basal body-plasma membrane docking	biological_process	1	39	34	4417	0.0356823	0.0441183	3.33107	circRNA_4231|NW_005395032.1:82044_87395_+(CSNK1D);
GO:0043130	ubiquitin binding	molecular_function	1	39	34	4417	0.0356823	0.0441183	3.33107	circRNA_4327|NW_005395068.1:2078777_2092259_-(NEDD4);
GO:0004872	receptor activity	molecular_function	1	39	34	4417	0.0356823	0.0441183	3.33107	circRNA_4367|NW_005395126.1:414091_426620_+(MMD);
GO:0046983	protein dimerization activity	molecular_function	1	39	35	4417	0.0376371	0.0463871	3.2359	circRNA_4954|NW_005395612.1:236064_242433_+(ANO5);
GO:0051289	protein homotetramerization	biological_process	1	39	36	4417	0.0396325	0.0486913	3.14601	circRNA_1875|NW_005393584.1:127345_127544_+(ALDOA);
GO:0007399	nervous system development	biological_process	1	39	38	4417	0.0437414	0.0535694	2.98043	circRNA_4428|NW_005395239.1:452541_456377_+(HDAC4);
GO:0043066	negative regulation of apoptotic process	biological_process	2	39	90	4417	0.0441208	0.0538636	2.51681	circRNA_3845|NW_005394678.1:3303901_3322391_-(PRKAA2);circRNA_5256|NW_005396274.1:550185_578431_+(ARHGAP10);
GO:0008092	cytoskeletal protein binding	molecular_function	1	39	40	4417	0.0480026	0.0584183	2.83141	circRNA_1875|NW_005393584.1:127345_127544_+(ALDOA);
GO:0046872	metal ion binding	molecular_function	9	39	647	4417	0.0497412	0.0603444	1.57544	circRNA_0657|NW_005393106.1:2733410_2735379_+(BNC2);circRNA_1709|NW_005393528.1:737182_751353_+(LOC102278882);circRNA_1714|NW_005393528.1:751078_751353_+(LOC102278882);circRNA_1735|NW_005393529.1:15193_28496_+(LOC102281138);circRNA_1752|NW_005393529.1:28848_29694_+(LOC102281138);circRNA_2731|NW_005393928.1:276917_288002_-(LOC102275430);circRNA_2797|NW_005393963.1:717415_721771_-(MB);circRNA_3845|…
GO:0008284	positive regulation of cell proliferation	biological_process	1	39	41	4417	0.0501883	0.0606965	2.76235	circRNA_4428|NW_005395239.1:452541_456377_+(HDAC4);
GO:0007507	heart development	biological_process	1	39	42	4417	0.0524097	0.0631855	2.69658	circRNA_2797|NW_005393963.1:717415_721771_-(MB);
GO:0000785	chromatin	cellular_component	1	39	44	4417	0.0569565	0.068242	2.57401	circRNA_4327|NW_005395068.1:2078777_2092259_-(NEDD4);
GO:0034220	ion transmembrane transport	biological_process	1	39	44	4417	0.0569565	0.068242	2.57401	circRNA_4954|NW_005395612.1:236064_242433_+(ANO5);
GO:0005667	transcription factor complex	cellular_component	1	39	45	4417	0.0592805	0.0705894	2.51681	circRNA_0617|NW_005393080.1:123560_137299_-(LOC102279417);
GO:0005819	spindle	cellular_component	1	39	45	4417	0.0592805	0.0705894	2.51681	circRNA_4231|NW_005395032.1:82044_87395_+(CSNK1D);
GO:0051056	regulation of small GTPase mediated signal transduction	biological_process	1	39	46	4417	0.0616371	0.0727243	2.4621	circRNA_1587|NW_005393465.1:741105_770824_-(CDC42BPA);
GO:0043005	neuron projection	cellular_component	1	39	46	4417	0.0616371	0.0727243	2.4621	circRNA_4231|NW_005395032.1:82044_87395_+(CSNK1D);
GO:0000981	RNA polymerase II transcription factor activity, sequence-specific DNA binding	molecular_function	1	39	46	4417	0.0616371	0.0727243	2.4621	circRNA_5279|NW_005396364.1:1587751_1639360_+(FOXP1);
GO:0010008	endosome membrane	cellular_component	1	39	48	4417	0.0664456	0.0781595	2.35951	circRNA_3028|NW_005394074.1:1277190_1286101_+(SCARB2);
GO:0006897	endocytosis	biological_process	1	39	50	4417	0.0713764	0.083705	2.26513	circRNA_4231|NW_005395032.1:82044_87395_+(CSNK1D);
GO:0016477	cell migration	biological_process	1	39	51	4417	0.0738859	0.0863862	2.22071	circRNA_1587|NW_005393465.1:741105_770824_-(CDC42BPA);
GO:0005794	Golgi apparatus	cellular_component	4	39	258	4417	0.0743123	0.0866231	1.75591	circRNA_3845|NW_005394678.1:3303901_3322391_-(PRKAA2);circRNA_4231|NW_005395032.1:82044_87395_+(CSNK1D);circRNA_4327|NW_005395068.1:2078777_2092259_-(NEDD4);circRNA_4367|NW_005395126.1:414091_426620_+(MMD);
GO:0000226	microtubule cytoskeleton organization	biological_process	1	39	52	4417	0.0764239	0.0882867	2.17801	circRNA_1587|NW_005393465.1:741105_770824_-(CDC42BPA);
GO:0030027	lamellipodium	cellular_component	1	39	52	4417	0.0764239	0.0882867	2.17801	circRNA_1587|NW_005393465.1:741105_770824_-(CDC42BPA);
GO:0031175	neuron projection development	biological_process	1	39	52	4417	0.0764239	0.0882867	2.17801	circRNA_4327|NW_005395068.1:2078777_2092259_-(NEDD4);
GO:0005886	plasma membrane	cellular_component	9	39	700	4417	0.0776745	0.0894644	1.45615	circRNA_1709|NW_005393528.1:737182_751353_+(LOC102278882);circRNA_1714|NW_005393528.1:751078_751353_+(LOC102278882);circRNA_1735|NW_005393529.1:15193_28496_+(LOC102281138);circRNA_1752|NW_005393529.1:28848_29694_+(LOC102281138);circRNA_3028|NW_005394074.1:1277190_1286101_+(SCARB2);circRNA_4231|NW_005395032.1:82044_87395_+(CSNK1D);circRNA_4327|NW_005395068.1:2078777_2092259_-(NEDD4);circRNA_4954|N…
GO:0007030	Golgi organization	biological_process	1	39	53	4417	0.0789897	0.0907092	2.13691	circRNA_4231|NW_005395032.1:82044_87395_+(CSNK1D);
GO:0048471	perinuclear region of cytoplasm	cellular_component	3	39	188	4417	0.0821457	0.0940544	1.80728	circRNA_4231|NW_005395032.1:82044_87395_+(CSNK1D);circRNA_4327|NW_005395068.1:2078777_2092259_-(NEDD4);circRNA_5256|NW_005396274.1:550185_578431_+(ARHGAP10);
GO:0005938	cell cortex	cellular_component	1	39	55	4417	0.0842021	0.0961246	2.05921	circRNA_4327|NW_005395068.1:2078777_2092259_-(NEDD4);
GO:0000978	RNA polymerase II proximal promoter sequence-specific DNA binding	molecular_function	1	39	56	4417	0.0868475	0.0988529	2.02244	circRNA_5279|NW_005396364.1:1587751_1639360_+(FOXP1);
GO:0042802	identical protein binding	molecular_function	3	39	192	4417	0.0872309	0.0989981	1.76963	circRNA_1587|NW_005393465.1:741105_770824_-(CDC42BPA);circRNA_1875|NW_005393584.1:127345_127544_+(ALDOA);circRNA_4428|NW_005395239.1:452541_456377_+(HDAC4);
GO:0043234	protein complex	cellular_component	2	39	121	4417	0.0899005	0.101729	1.87201	circRNA_1875|NW_005393584.1:127345_127544_+(ALDOA);circRNA_4428|NW_005395239.1:452541_456377_+(HDAC4);
GO:0001701	in utero embryonic development	biological_process	1	39	58	4417	0.0922134	0.104043	1.9527	circRNA_5279|NW_005396364.1:1587751_1639360_+(FOXP1);
GO:0003713	transcription coactivator activity	molecular_function	1	39	61	4417	0.100441	0.112996	1.85666	circRNA_0617|NW_005393080.1:123560_137299_-(LOC102279417);
GO:0019899	enzyme binding	molecular_function	1	39	63	4417	0.106038	0.118947	1.79772	circRNA_3028|NW_005394074.1:1277190_1286101_+(SCARB2);
GO:0035556	intracellular signal transduction	biological_process	2	39	131	4417	0.10773	0.120496	1.72911	circRNA_1587|NW_005393465.1:741105_770824_-(CDC42BPA);circRNA_3845|NW_005394678.1:3303901_3322391_-(PRKAA2);
GO:0006914	autophagy	biological_process	1	39	64	4417	0.108868	0.121069	1.76963	circRNA_3845|NW_005394678.1:3303901_3322391_-(PRKAA2);
GO:0018105	peptidyl-serine phosphorylation	biological_process	1	39	64	4417	0.108868	0.121069	1.76963	circRNA_4231|NW_005395032.1:82044_87395_+(CSNK1D);
GO:0046982	protein heterodimerization activity	molecular_function	1	39	66	4417	0.11459	0.127066	1.71601	circRNA_5279|NW_005396364.1:1587751_1639360_+(FOXP1);
GO:0019904	protein domain specific binding	molecular_function	1	39	68	4417	0.120389	0.133116	1.66554	circRNA_4327|NW_005395068.1:2078777_2092259_-(NEDD4);
GO:0009986	cell surface	cellular_component	1	39	69	4417	0.123316	0.135964	1.6414	circRNA_3028|NW_005394074.1:1277190_1286101_+(SCARB2);
GO:0045944	positive regulation of transcription from RNA polymerase II promoter	biological_process	3	39	219	4417	0.12543	0.137902	1.55146	circRNA_0617|NW_005393080.1:123560_137299_-(LOC102279417);circRNA_4428|NW_005395239.1:452541_456377_+(HDAC4);circRNA_5279|NW_005396364.1:1587751_1639360_+(FOXP1);
GO:0008283	cell proliferation	biological_process	1	39	71	4417	0.129223	0.14167	1.59516	circRNA_0617|NW_005393080.1:123560_137299_-(LOC102279417);
GO:0000287	magnesium ion binding	molecular_function	1	39	74	4417	0.138209	0.151092	1.53049	circRNA_1587|NW_005393465.1:741105_770824_-(CDC42BPA);
GO:0000151	ubiquitin ligase complex	cellular_component	1	39	79	4417	0.153483	0.166848	1.43363	circRNA_4327|NW_005395068.1:2078777_2092259_-(NEDD4);
GO:0042787	protein ubiquitination involved in ubiquitin-dependent protein catabolic process	biological_process	1	39	79	4417	0.153483	0.166848	1.43363	circRNA_4327|NW_005395068.1:2078777_2092259_-(NEDD4);
GO:0006351	transcription, DNA-templated	biological_process	5	39	429	4417	0.17234	0.186823	1.32	circRNA_0617|NW_005393080.1:123560_137299_-(LOC102279417);circRNA_0657|NW_005393106.1:2733410_2735379_+(BNC2);circRNA_3845|NW_005394678.1:3303901_3322391_-(PRKAA2);circRNA_4428|NW_005395239.1:452541_456377_+(HDAC4);circRNA_5279|NW_005396364.1:1587751_1639360_+(FOXP1);
GO:0006357	regulation of transcription from RNA polymerase II promoter	biological_process	1	39	88	4417	0.181752	0.196475	1.287	circRNA_0617|NW_005393080.1:123560_137299_-(LOC102279417);
GO:0019901	protein kinase binding	molecular_function	1	39	96	4417	0.207508	0.223693	1.17975	circRNA_4428|NW_005395239.1:452541_456377_+(HDAC4);
GO:0000139	Golgi membrane	cellular_component	2	39	185	4417	0.222729	0.239434	1.22439	circRNA_3028|NW_005394074.1:1277190_1286101_+(SCARB2);circRNA_4231|NW_005395032.1:82044_87395_+(CSNK1D);
GO:0045893	positive regulation of transcription, DNA-templated	biological_process	1	39	105	4417	0.236943	0.254008	1.07863	circRNA_4428|NW_005395239.1:452541_456377_+(HDAC4);
GO:0005654	nucleoplasm	cellular_component	7	39	691	4417	0.257862	0.27567	1.14732	circRNA_0617|NW_005393080.1:123560_137299_-(LOC102279417);circRNA_0657|NW_005393106.1:2733410_2735379_+(BNC2);circRNA_4182|NW_005395002.1:147236_148115_-(RPL11);circRNA_4231|NW_005395032.1:82044_87395_+(CSNK1D);circRNA_4428|NW_005395239.1:452541_456377_+(HDAC4);circRNA_4488|NW_005395292.1:388590_389780_-(LOC102284550);circRNA_5279|NW_005396364.1:1587751_1639360_+(FOXP1);
GO:0030054	cell junction	cellular_component	1	39	112	4417	0.260024	0.277216	1.01122	circRNA_4021|NW_005394840.1:176032_185124_-(COPS4);
GO:0003700	DNA binding transcription factor activity	molecular_function	1	39	113	4417	0.263328	0.279967	1.00227	circRNA_0617|NW_005393080.1:123560_137299_-(LOC102279417);
GO:0016567	protein ubiquitination	biological_process	1	39	117	4417	0.27655	0.293219	0.968004	circRNA_4327|NW_005395068.1:2078777_2092259_-(NEDD4);
GO:0016607	nuclear speck	cellular_component	1	39	118	4417	0.279856	0.295913	0.9598	circRNA_3845|NW_005394678.1:3303901_3322391_-(PRKAA2);
GO:0005925	focal adhesion	cellular_component	1	39	120	4417	0.286466	0.302077	0.943803	circRNA_3028|NW_005394074.1:1277190_1286101_+(SCARB2);
GO:0061630	ubiquitin protein ligase activity	molecular_function	1	39	122	4417	0.293072	0.308203	0.928331	circRNA_4327|NW_005395068.1:2078777_2092259_-(NEDD4);
GO:0005789	endoplasmic reticulum membrane	cellular_component	2	39	220	4417	0.307166	0.32215	1.0296	circRNA_3028|NW_005394074.1:1277190_1286101_+(SCARB2);circRNA_4954|NW_005395612.1:236064_242433_+(ANO5);
GO:0005622	intracellular	cellular_component	1	39	130	4417	0.319423	0.334099	0.871203	circRNA_4954|NW_005395612.1:236064_242433_+(ANO5);
GO:0005887	integral component of plasma membrane	cellular_component	1	39	132	4417	0.325984	0.340042	0.858003	circRNA_4367|NW_005395126.1:414091_426620_+(MMD);
GO:0005813	centrosome	cellular_component	1	39	134	4417	0.33253	0.345939	0.845197	circRNA_4231|NW_005395032.1:82044_87395_+(CSNK1D);
GO:0005096	GTPase activator activity	molecular_function	1	39	140	4417	0.352072	0.365287	0.808974	circRNA_5256|NW_005396274.1:550185_578431_+(ARHGAP10);
GO:0042803	protein homodimerization activity	molecular_function	1	39	142	4417	0.358548	0.371011	0.79758	circRNA_5279|NW_005396364.1:1587751_1639360_+(FOXP1);
GO:0007165	signal transduction	biological_process	1	39	161	4417	0.41886	0.432264	0.703456	circRNA_5256|NW_005396274.1:550185_578431_+(ARHGAP10);
GO:0015031	protein transport	biological_process	1	39	167	4417	0.437362	0.450158	0.678182	circRNA_0051|NW_005392849.1:449782_454399_-(MON2);
GO:0006355	regulation of transcription, DNA-templated	biological_process	2	39	276	4417	0.443998	0.455775	0.820699	circRNA_0657|NW_005393106.1:2733410_2735379_+(BNC2);circRNA_3845|NW_005394678.1:3303901_3322391_-(PRKAA2);
GO:0003723	RNA binding	molecular_function	2	39	287	4417	0.470004	0.481195	0.789243	circRNA_1875|NW_005393584.1:127345_127544_+(ALDOA);circRNA_2281|NW_005393712.1:204876_209563_-(DHX35);
GO:0005730	nucleolus	cellular_component	1	39	189	4417	0.502491	0.513098	0.59924	circRNA_4182|NW_005395002.1:147236_148115_-(RPL11);
GO:0016020	membrane	cellular_component	3	39	414	4417	0.503844	0.513125	0.820699	circRNA_1875|NW_005393584.1:127345_127544_+(ALDOA);circRNA_3028|NW_005394074.1:1277190_1286101_+(SCARB2);circRNA_4367|NW_005395126.1:414091_426620_+(MMD);
GO:0008270	zinc ion binding	molecular_function	2	39	307	4417	0.515964	0.524089	0.737827	circRNA_0617|NW_005393080.1:123560_137299_-(LOC102279417);circRNA_4428|NW_005395239.1:452541_456377_+(HDAC4);
GO:0005783	endoplasmic reticulum	cellular_component	1	39	210	4417	0.560203	0.567536	0.539316	circRNA_3271|NW_005394185.1:9090_53965_+(TECRL);
GO:0016021	integral component of membrane	cellular_component	5	39	741	4417	0.658682	0.665561	0.764213	circRNA_0407|NW_005392999.1:761301_776172_-(PCNX);circRNA_3028|NW_005394074.1:1277190_1286101_+(SCARB2);circRNA_3271|NW_005394185.1:9090_53965_+(TECRL);circRNA_4488|NW_005395292.1:388590_389780_-(LOC102284550);circRNA_4954|NW_005395612.1:236064_242433_+(ANO5);
GO:0005739	mitochondrion	cellular_component	1	39	275	4417	0.708752	0.714289	0.411841	circRNA_1875|NW_005393584.1:127345_127544_+(ALDOA);
GO:0003677	DNA binding	molecular_function	1	39	306	4417	0.763994	0.767963	0.370119	circRNA_0657|NW_005393106.1:2733410_2735379_+(BNC2);
GO:0005737	cytoplasm	cellular_component	7	39	1133	4417	0.820674	0.8228	0.699731	circRNA_1587|NW_005393465.1:741105_770824_-(CDC42BPA);circRNA_1875|NW_005393584.1:127345_127544_+(ALDOA);circRNA_2281|NW_005393712.1:204876_209563_-(DHX35);circRNA_3845|NW_005394678.1:3303901_3322391_-(PRKAA2);circRNA_4182|NW_005395002.1:147236_148115_-(RPL11);circRNA_4327|NW_005395068.1:2078777_2092259_-(NEDD4);circRNA_4428|NW_005395239.1:452541_456377_+(HDAC4);
GO:0005634	nucleus	cellular_component	7	39	1155	4417	0.838323	0.838323	0.686402	circRNA_0617|NW_005393080.1:123560_137299_-(LOC102279417);circRNA_0657|NW_005393106.1:2733410_2735379_+(BNC2);circRNA_1875|NW_005393584.1:127345_127544_+(ALDOA);circRNA_3845|NW_005394678.1:3303901_3322391_-(PRKAA2);circRNA_4231|NW_005395032.1:82044_87395_+(CSNK1D);circRNA_4428|NW_005395239.1:452541_456377_+(HDAC4);circRNA_5279|NW_005396364.1:1587751_1639360_+(FOXP1);

## Sheet: Sheet2
id	Term	ListHits	ListTotal	PopHits	PopTotal	pValue	qValue	Enrichment_score	Gene
ko04530	Tight junction	5	15	111	1773	0.000165694	0.00377278	5.32432	circRNA_4560|NW_005395449.1:204842_262329_+(LOC102283996);circRNA_4563|NW_005395449.1:205720_234431_+(LOC102283996);circRNA_4573|NW_005395449.1:217662_243161_+(LOC102284275);circRNA_4587|NW_005395449.1:235848_266944_+(LOC102284275);circRNA_4597|NW_005395449.1:269749_313737_+(LOC102284556);
ko00232	Caffeine metabolism	1	15	3	1773	0.000199544	0.00377278	39.4	circRNA_4016|NW_005394827.1:36735_39203_+(XDH);
ko04710	Circadian rhythm	2	15	17	1773	0.000310645	0.00377278	13.9059	circRNA_3845|NW_005394678.1:3303901_3322391_-(PRKAA2);circRNA_4231|NW_005395032.1:82044_87395_+(CSNK1D);
ko03010	Ribosome	1	15	4	1773	0.000397134	0.00377278	29.55	circRNA_4182|NW_005395002.1:147236_148115_-(RPL11);
ko04973	Carbohydrate digestion and absorption	1	15	5	1773	0.000658653	0.00500576	23.64	circRNA_2731|NW_005393928.1:276917_288002_-(LOC102275430);
ko00710	Carbon fixation in photosynthetic organisms	1	15	7	1773	0.00136968	0.00867461	16.8857	circRNA_1875|NW_005393584.1:127345_127544_+(ALDOA);
ko00051	Fructose and mannose metabolism	1	15	10	1773	0.00289219	0.0122115	11.82	circRNA_1875|NW_005393584.1:127345_127544_+(ALDOA);
ko00680	Methane metabolism	1	15	10	1773	0.00289219	0.0122115	11.82	circRNA_1875|NW_005393584.1:127345_127544_+(ALDOA);
ko00983	Drug metabolism - other enzymes	1	15	10	1773	0.00289219	0.0122115	11.82	circRNA_4016|NW_005394827.1:36735_39203_+(XDH);
ko00030	Pentose phosphate pathway	1	15	13	1773	0.00494002	0.0187721	9.09231	circRNA_1875|NW_005393584.1:127345_127544_+(ALDOA);
ko04910	Insulin signaling pathway	2	15	52	1773	0.00844159	0.0291619	4.54615	circRNA_3745|NW_005394601.1:605955_606102_-(RAPGEF1);circRNA_3845|NW_005394678.1:3303901_3322391_-(PRKAA2);
ko04011	MAPK signaling pathway - yeast	1	15	19	1773	0.0105168	0.0333031	6.22105	circRNA_4327|NW_005395068.1:2078777_2092259_-(NEDD4);
ko04340	Hedgehog signaling pathway	1	15	20	1773	0.0116283	0.0339905	5.91	circRNA_4231|NW_005395032.1:82044_87395_+(CSNK1D);
ko01230	Biosynthesis of amino acids	1	15	22	1773	0.0140001	0.0380002	5.37273	circRNA_1875|NW_005393584.1:127345_127544_+(ALDOA);
ko00010	Glycolysis / Gluconeogenesis	1	15	25	1773	0.0179174	0.0453908	4.728	circRNA_1875|NW_005393584.1:127345_127544_+(ALDOA);
ko04140	Regulation of autophagy	1	15	26	1773	0.019316	0.0458756	4.54615	circRNA_3845|NW_005394678.1:3303901_3322391_-(PRKAA2);
ko04213	Longevity regulating pathway - multiple species	1	15	28	1773	0.0222478	0.0497304	4.22143	circRNA_3845|NW_005394678.1:3303901_3322391_-(PRKAA2);
ko00500	Starch and sucrose metabolism	1	15	30	1773	0.0253541	0.0507081	3.94	circRNA_2731|NW_005393928.1:276917_288002_-(LOC102275430);
ko04540	Gap junction	1	15	30	1773	0.0253541	0.0507081	3.94	circRNA_4231|NW_005395032.1:82044_87395_+(CSNK1D);
ko04142	Lysosome	1	15	32	1773	0.0286289	0.0543949	3.69375	circRNA_3028|NW_005394074.1:1277190_1286101_+(SCARB2);
ko04146	Peroxisome	1	15	33	1773	0.0303277	0.0548788	3.58182	circRNA_4016|NW_005394827.1:36735_39203_+(XDH);
ko04920	Adipocytokine signaling pathway	1	15	40	1773	0.043301	0.0747926	2.955	circRNA_3845|NW_005394678.1:3303901_3322391_-(PRKAA2);
ko04211	Longevity regulating pathway	1	15	41	1773	0.0453006	0.0748445	2.88293	circRNA_3845|NW_005394678.1:3303901_3322391_-(PRKAA2);
ko04070	Phosphatidylinositol signaling system	1	15	42	1773	0.0473349	0.0749469	2.81429	circRNA_0715|NW_005393131.1:1507526_1512801_+(PPIP5K2);
ko01200	Carbon metabolism	1	15	49	1773	0.0624907	0.0913326	2.41224	circRNA_1875|NW_005393584.1:127345_127544_+(ALDOA);
ko04722	Neurotrophin signaling pathway	1	15	49	1773	0.0624907	0.0913326	2.41224	circRNA_3745|NW_005394601.1:605955_606102_-(RAPGEF1);
ko04152	AMPK signaling pathway	1	15	51	1773	0.0670971	0.0944329	2.31765	circRNA_3845|NW_005394678.1:3303901_3322391_-(PRKAA2);
ko04390	Hippo signaling pathway	1	15	53	1773	0.0718175	0.0972525	2.23019	circRNA_4231|NW_005395032.1:82044_87395_+(CSNK1D);
ko00230	Purine metabolism	1	15	54	1773	0.074219	0.0972525	2.18889	circRNA_4016|NW_005394827.1:36735_39203_+(XDH);
ko04015	Rap1 signaling pathway	1	15	60	1773	0.0891719	0.112951	1.97	circRNA_3745|NW_005394601.1:605955_606102_-(RAPGEF1);
ko04922	Glucagon signaling pathway	1	15	67	1773	0.107683	0.131998	1.76418	circRNA_3845|NW_005394678.1:3303901_3322391_-(PRKAA2);
ko04150	mTOR signaling pathway	1	15	69	1773	0.11316	0.134377	1.71304	circRNA_3845|NW_005394678.1:3303901_3322391_-(PRKAA2);
ko04068	FoxO signaling pathway	1	15	72	1773	0.121518	0.13993	1.64167	circRNA_3845|NW_005394678.1:3303901_3322391_-(PRKAA2);
ko04151	PI3K-Akt signaling pathway	1	15	76	1773	0.132908	0.147437	1.55526	circRNA_3845|NW_005394678.1:3303901_3322391_-(PRKAA2);
ko04921	Oxytocin signaling pathway	1	15	77	1773	0.135797	0.147437	1.53506	circRNA_3845|NW_005394678.1:3303901_3322391_-(PRKAA2);
ko04144	Endocytosis	1	15	89	1773	0.171559	0.181091	1.32809	circRNA_4327|NW_005395068.1:2078777_2092259_-(NEDD4);
ko04510	Focal adhesion	1	15	95	1773	0.190068	0.195205	1.24421	circRNA_3745|NW_005394601.1:605955_606102_-(RAPGEF1);
ko04120	Ubiquitin mediated proteolysis	1	15	137	1773	0.324858	0.324858	0.862774	circRNA_4327|NW_005395068.1:2078777_2092259_-(NEDD4);
