# Supplementary material for: Identification of circRNA-associated ceRNA networks in the longissimus dorsi of yak under different feeding systems
Source: BMC Vet Res. 2024 Feb 24;20:67. doi: 10.1186/s12917-024-03926-y (PMC10893644; doi:10.1186/s12917-024-03926-y)
Supplement: Supplementary file 4 — Supplementary Material 4: Table S4: The summary of DEMs, DECs and DEmirs of yaks. [file 12917_2024_3926_MOESM4_ESM.xlsx]

## Sheet: DEMs
Table S4 The summary of DEMs,DECs and DEmirs of yaks
gene_id	BaseMean	BaseMean_control_Y	BaseMean_case_F	FoldChange	log2FoldChange	pValue	qValue	Regulation	Expression_Y1	Expression_Y2	Expression_Y4	Expression_F2	Expression_F3	Expression_F4	Dbxref	product	GO_id	GO_term	pathway	pathway_description
ABAT	4150.9	2638.92	5662.87	2.14591	1.10159	0.00151717	0.0297573	Up	5.05757	4.81891	9.22278	15.2532	10.1561	15.6882	GeneID:102287934,Genbank:XM_014480994.1	4-aminobutyrate aminotransferase	GO:0005739,GO:0005759,GO:0005829,GO:0009450,GO:0030170,GO:0032144,GO:0032145,GO:0034386,GO:0042135,GO:0042803,GO:0046872,GO:0047298,GO:0048148,GO:0051537	mitochondrion|mitochondrial matrix|cytosol|gamma-aminobutyric acid catabolic process|pyridoxal phosphate binding|4-aminobutyrate transaminase complex|succinate-semialdehyde dehydrogenase binding|4-aminobutyrate:2-oxoglutarate transaminase activity|neurotransmitter catabolic process|protein homodimerization activity|metal ion binding|(S)-3-amino-2-methylpropionate transaminase activity|behavioral …	ko00410,ko04727,ko00650,ko00280,ko00250,ko00640	beta-Alanine metabolism|GABAergic synapse|Butanoate metabolism|Valine, leucine and isoleucine degradation|Alanine, aspartate and glutamate metabolism|Propanoate metabolism
ABCA13	44.5774	64.7877	24.367	0.376105	-1.41079	0.0231705	0.177903	Down	0.051597	0.0503837	0.0371186	0.00954246	0.0116163	0.0285192	GeneID:102280877,Genbank:XM_005899645.2	ATP-binding cassette, sub-family A (ABC1), member 13			ko02010	ABC transporters
ABCA2	323.048	434.595	211.501	0.486663	-1.03901	0.00259412	0.0431681	Down	0.833061	0.460538	0.47192	0.408977	0.241887	0.236854	GeneID:102278929,Genbank:XM_014476867.1	ATP-binding cassette, sub-family A (ABC1), member 2			ko04142,ko02010	Lysosome|ABC transporters
ABCA7	130.021	225.291	34.7507	0.154248	-2.69668	0.0320697	0.218278	Down	0.620287	0.170644	0.131265	0.0119125	0.0459667	0.042565	GeneID:102279712,Genbank:XM_005890456.2	ATP-binding cassette, sub-family A (ABC1), member 7			ko02010	ABC transporters
ABCD2	37.5353	65.1143	9.95632	0.152905	-2.70929	0.0354935	0.232773	Down	0.405706	0.128009	0.114893	0.00647663	0.00673502	0.058335	GeneID:102266798,Genbank:XM_005887731.1	ATP-binding cassette, sub-family D (ALD), member 2, transcript variant X2			ko04146,ko02010	Peroxisome|ABC transporters
ABHD11	310.945	460.116	161.774	0.351594	-1.50802	4.1281e-07	4.33501e-05	Down	5.06435	3.50021	3.7391	0.983612	2.03842	1.92718	GeneID:102288271,Genbank:XM_005892848.2	abhydrolase domain containing 11	GO:0005739,GO:0016787	mitochondrion|hydrolase activity
ABL1	5545.77	2036.59	9054.95	4.44613	2.15255	0.00452989	0.0629826	Up	5.3445	4.41093	4.05959	33.1778	15.1365	15.6508	GeneID:102266301,Genbank:XM_005902778.2	ABL proto-oncogene 1, non-receptor tyrosine kinase			ko04722,ko04360,ko04110,ko04012,ko04014	Neurotrophin signaling pathway|Axon guidance|Cell cycle|ErbB signaling pathway|Ras signaling pathway
ABTB2	476.611	785.977	167.245	0.212786	-2.23253	0.000149108	0.00530116	Down	1.39884	1.57354	2.66328	0.539298	0.389262	0.493346	GeneID:102280088,Genbank:XM_005890888.2	ankyrin repeat and BTB (POZ) domain containing 2	GO:0005634,GO:0005654,GO:0005737,GO:0019005,GO:0030162,GO:0031625,GO:0042787,GO:0043161,GO:0046982,GO:0097237	nucleus|nucleoplasm|cytoplasm|SCF ubiquitin ligase complex|regulation of proteolysis|ubiquitin protein ligase binding|protein ubiquitination involved in ubiquitin-dependent protein catabolic process|proteasome-mediated ubiquitin-dependent protein catabolic process|protein heterodimerization activity|cellular response to toxic substance
ACPT	242.416	338.915	145.916	0.430539	-1.21578	0.00668479	0.0809597	Down	1.68331	1.74335	0.787876	0.41386	0.977738	0.55637	GeneID:102283597,Genbank:XM_005898433.1	acid phosphatase, testicular	GO:0003993,GO:0016021,GO:0042476	acid phosphatase activity|integral component of membrane|odontogenesis
ACSL4	8002.3	4421.44	11583.2	2.61977	1.38944	7.77664e-06	0.000521744	Up	16.1734	14.6306	16.6277	50.5831	32.4663	35.9258	GeneID:102275073,Genbank:XM_005905770.2	acyl-CoA synthetase long-chain family member 4, transcript variant X1	GO:0004467,GO:0005524,GO:0005737,GO:0005739,GO:0005741,GO:0005778,GO:0005789,GO:0005811,GO:0006629,GO:0006641,GO:0007584,GO:0008610,GO:0015908,GO:0016021,GO:0019217,GO:0030182,GO:0030307,GO:0031957,GO:0032307,GO:0043025,GO:0044233,GO:0047676,GO:0060136,GO:0060996,GO:0070672,GO:0102391	long-chain fatty acid-CoA ligase activity|ATP binding|cytoplasm|mitochondrion|mitochondrial outer membrane|peroxisomal membrane|endoplasmic reticulum membrane|lipid droplet|lipid metabolic process|triglyceride metabolic process|response to nutrient|lipid biosynthetic process|fatty acid transport|integral component of membrane|regulation of fatty acid metabolic process|neuron differentiation|posit…	ko00071,ko00061,ko04146,ko04920,ko03320,ko02024,ko01212	Fatty acid degradation|Fatty acid biosynthesis|Peroxisome|Adipocytokine signaling pathway|PPAR signaling pathway|Quorum sensing|Fatty acid metabolism
ACTA1	1.68044e+06	2.35553e+06	1.00536e+06	0.426808	-1.22834	3.861e-08	5.72613e-06	Down	10069.9	8931.6	8570.17	3619.41	3347.9	6303.26	GeneID:102271625,Genbank:XM_005896702.2	actin, alpha 1, skeletal muscle, transcript variant X1	GO:0001725,GO:0005524,GO:0005865,GO:0005884,GO:0030240,GO:0048741	stress fiber|ATP binding|striated muscle thin filament|actin filament|skeletal muscle thin filament assembly|skeletal muscle fiber development
ACVR1C	10.1294	18.0801	2.17864	0.120499	-3.05291	0.0301853	0.210104	Down	0.0135766	0.22125	0.07166	0	0	0.0388704	GeneID:102275656,Genbank:XM_005906375.1	activin A receptor, type IC, transcript variant X1	GO:0002021,GO:0004674,GO:0004702,GO:0005524,GO:0005886,GO:0006468,GO:0009749,GO:0016361,GO:0019838,GO:0019915,GO:0030154,GO:0030262,GO:0032868,GO:0038092,GO:0038100,GO:0043280,GO:0046676,GO:0046872,GO:0048179,GO:1901164,GO:1901383	response to dietary excess|protein serine/threonine kinase activity|signal transducer, downstream of receptor, with serine/threonine kinase activity|ATP binding|plasma membrane|protein phosphorylation|response to glucose|activin receptor activity, type I|growth factor binding|lipid storage|cell differentiation|apoptotic nuclear changes|response to insulin|nodal signaling pathway|nodal binding|pos…	ko04550,ko04350	Signaling pathways regulating pluripotency of stem cells|TGF-beta signaling pathway
ADAM12	21.906	39.7186	4.09343	0.103061	-3.27844	0.00421749	0.0602749	Down	0.0841264	0.188917	0.0474313	0.0101763	0.0216484	0	GeneID:102272774,Genbank:XM_005902865.1	ADAM metallopeptidase domain 12
ADAMDEC1	6.78334	0	13.5667	Inf	Inf	0.0179816	0.152083	Up	0	0	0	0.0526465	0.16502	0	GeneID:102275720,Genbank:XM_005899023.2	ADAM-like, decysin 1	GO:0004222,GO:0005576,GO:0006955,GO:0007162,GO:0008270	metalloendopeptidase activity|extracellular region|immune response|negative regulation of cell adhesion|zinc ion binding
ADAMTS16	42.3997	75.7264	9.07294	0.119812	-3.06115	3.62162e-06	0.000280875	Down	0.208469	0.106825	0.181803	0.0369636	0.00656124	0.0221853	GeneID:102266168,Genbank:XM_005894246.1	ADAM metallopeptidase with thrombospondin type 1 motif, 16	GO:0001658,GO:0003073,GO:0004222,GO:0005578,GO:0046872,GO:0048232,GO:1902017	branching involved in ureteric bud morphogenesis|regulation of systemic arterial blood pressure|metalloendopeptidase activity|proteinaceous extracellular matrix|metal ion binding|male gamete generation|regulation of cilium assembly
ADAMTS2	296.927	454.158	139.696	0.307595	-1.7009	1.64503e-08	2.89714e-06	Down	1.12555	0.871484	1.33426	0.319909	0.433553	0.322211	GeneID:102267134,Genbank:XM_005895557.2	ADAM metallopeptidase with thrombospondin type 1 motif, 2	GO:0004222,GO:0005578,GO:0005615,GO:0007283,GO:0008270,GO:0016485,GO:0030199,GO:0030324,GO:0030574,GO:0032964,GO:0043588,GO:0097435	metalloendopeptidase activity|proteinaceous extracellular matrix|extracellular space|spermatogenesis|zinc ion binding|protein processing|collagen fibril organization|lung development|collagen catabolic process|collagen biosynthetic process|skin development|supramolecular fiber organization
ADAMTS20	1090.7	1546.64	634.756	0.410411	-1.28486	8.83419e-08	1.19903e-05	Down	2.58428	2.25252	2.23532	0.792156	0.729503	1.3403	GeneID:102281259,Genbank:XM_005896807.1	ADAM metallopeptidase with thrombospondin type 1 motif, 20	GO:0004175,GO:0004222,GO:0005578,GO:0005615,GO:0006508,GO:0008270,GO:0009967,GO:0030198,GO:0043066,GO:0045636,GO:0048070	endopeptidase activity|metalloendopeptidase activity|proteinaceous extracellular matrix|extracellular space|proteolysis|zinc ion binding|positive regulation of signal transduction|extracellular matrix organization|negative regulation of apoptotic process|positive regulation of melanocyte differentiation|regulation of developmental pigmentation
ADAMTS3	83.7739	44.692	122.856	2.74895	1.45888	0.00131551	0.0270247	Up	0.118584	0.077347	0.0747614	0.172585	0.209253	0.282903	GeneID:102269830,Genbank:XM_005897060.1	ADAM metallopeptidase with thrombospondin type 1 motif, 3	GO:0004175,GO:0004222,GO:0005576,GO:0005578,GO:0005615,GO:0008201,GO:0008270,GO:0010573,GO:0016485,GO:0030199,GO:0030574,GO:0032964,GO:0070062,GO:0097435,GO:1900748	endopeptidase activity|metalloendopeptidase activity|extracellular region|proteinaceous extracellular matrix|extracellular space|heparin binding|zinc ion binding|vascular endothelial growth factor production|protein processing|collagen fibril organization|collagen catabolic process|collagen biosynthetic process|extracellular exosome|supramolecular fiber organization|positive regulation of vascula…
ADAMTSL2	157.824	216.852	98.7965	0.455594	-1.13418	0.00143332	0.0285768	Down	0.71236	0.45314	0.540427	0.24372	0.162093	0.218412	GeneID:102285627,Genbank:XM_005897432.2	ADAMTS-like 2	GO:0005578,GO:0008233,GO:0030198,GO:0030512,GO:0050436,GO:0060481	proteinaceous extracellular matrix|peptidase activity|extracellular matrix organization|negative regulation of transforming growth factor beta receptor signaling pathway|microfibril binding|lobar bronchus epithelium development
ADCY10	151.859	213.731	89.9861	0.421025	-1.24802	0.000698308	0.0170365	Down	0.223457	0.33209	0.296178	0.0812655	0.103586	0.0930376	GeneID:102282921,Genbank:XM_005896960.1	adenylate cyclase 10 (soluble)	GO:0000287,GO:0003351,GO:0004016,GO:0005524,GO:0005634,GO:0005856,GO:0005886,GO:0005929,GO:0006171,GO:0007283,GO:0035556,GO:0048471,GO:0071241,GO:0071890	magnesium ion binding|epithelial cilium movement|adenylate cyclase activity|ATP binding|nucleus|cytoskeleton|plasma membrane|cilium|cAMP biosynthetic process|spermatogenesis|intracellular signal transduction|perinuclear region of cytoplasm|cellular response to inorganic substance|bicarbonate binding	ko00230,ko04024,ko04713	Purine metabolism|cAMP signaling pathway|Circadian entrainment
ADGRL1	731.334	1198.86	263.805	0.220046	-2.18412	2.1228e-05	0.00116149	Down	3.59951	1.45307	2.73769	0.622139	0.698765	0.565155	GeneID:102281011,Genbank:XM_005888005.2	adhesion G protein-coupled receptor L1, transcript variant X1	GO:0004930,GO:0005622,GO:0005886,GO:0007157,GO:0007166,GO:0016021,GO:0016524,GO:0030054,GO:0030246,GO:0030424,GO:0030426,GO:0035584,GO:0042734,GO:0043005,GO:0045202,GO:0050839,GO:0090129	G-protein coupled receptor activity|intracellular|plasma membrane|heterophilic cell-cell adhesion via plasma membrane cell adhesion molecules|cell surface receptor signaling pathway|integral component of membrane|latrotoxin receptor activity|cell junction|carbohydrate binding|axon|growth cone|calcium-mediated signaling using intracellular calcium source|presynaptic membrane|neuron projection|syna…
ADIPOQ	959.413	1607.04	311.789	0.194015	-2.36576	0.00658619	0.0800575	Down	10.3492	8.24918	2.45194	0.89543	2.34523	1.03414	GeneID:102271886,Genbank:XM_005910767.2	adiponectin, C1Q and collagen domain containing, transcript variant X1	GO:0001934,GO:0005102,GO:0005179,GO:0005581,GO:0005615,GO:0005623,GO:0005783,GO:0006006,GO:0006635,GO:0009749,GO:0009967,GO:0009986,GO:0010642,GO:0010739,GO:0010745,GO:0010804,GO:0010875,GO:0010906,GO:0019395,GO:0030336,GO:0030853,GO:0031953,GO:0032270,GO:0032720,GO:0032757,GO:0032869,GO:0033034,GO:0033691,GO:0034115,GO:0034383,GO:0034612,GO:0035690,GO:0042593,GO:0042802,GO:0042803,GO:0043123,GO:…	positive regulation of protein phosphorylation|receptor binding|hormone activity|collagen trimer|extracellular space|cell|endoplasmic reticulum|glucose metabolic process|fatty acid beta-oxidation|response to glucose|positive regulation of signal transduction|cell surface|negative regulation of platelet-derived growth factor receptor signaling pathway|positive regulation of protein kinase A signal…	ko04211,ko04152,ko04920,ko03320	Longevity regulating pathway|AMPK signaling pathway|Adipocytokine signaling pathway|PPAR signaling pathway
ADSSL1	17059.1	24232.4	9885.74	0.407956	-1.29351	1.09847e-09	2.70088e-07	Down	138.649	117.722	145.043	48.6283	64.8066	68.9509	GeneID:102282644,Genbank:XM_005899427.2	adenylosuccinate synthase like 1	GO:0004019,GO:0005525,GO:0005737,GO:0044208,GO:0046040,GO:0046872	adenylosuccinate synthase activity|GTP binding|cytoplasm|'de novo' AMP biosynthetic process|IMP metabolic process|metal ion binding	ko00230,ko00250	Purine metabolism|Alanine, aspartate and glutamate metabolism
AGBL1	1492.86	2384.66	601.064	0.252054	-1.9882	5.36373e-06	0.000384257	Down	6.92382	11.3863	10.2485	3.35007	1.30917	3.33683	GeneID:102283480,Genbank:XM_005896216.1	ATP/GTP binding protein-like 1	GO:0004181,GO:0005829,GO:0008270,GO:0015631,GO:0035609,GO:0035610	metallocarboxypeptidase activity|cytosol|zinc ion binding|tubulin binding|C-terminal protein deglutamylation|protein side chain deglutamylation
AGMO	40.6789	56.6821	24.6758	0.435338	-1.19979	0.0497662	0.281404	Down	0.254525	0.367221	0.425391	0.119227	0.264187	0.137215	GeneID:102287910,Genbank:XM_005897366.1	alkylglycerol monooxygenase	GO:0005506,GO:0005783,GO:0005789,GO:0006643,GO:0016021,GO:0019432,GO:0046485,GO:0050479	iron ion binding|endoplasmic reticulum|endoplasmic reticulum membrane|membrane lipid metabolic process|integral component of membrane|triglyceride biosynthetic process|ether lipid metabolic process|glyceryl-ether monooxygenase activity
AHSP	19.69	30.665	8.71488	0.284196	-1.81504	0.0488366	0.27857	Down	0.63251	0.270581	0.269232	0	0.21131	0.144613	GeneID:102268473,Genbank:XM_005886959.2	alpha hemoglobin stabilizing protein	GO:0005737,GO:0006457,GO:0030218,GO:0030492,GO:0050821	cytoplasm|protein folding|erythrocyte differentiation|hemoglobin binding|protein stabilization
AIP	709.448	975.85	443.046	0.45401	-1.1392	4.90624e-06	0.00035909	Down	9.45072	7.97987	9.89088	4.35141	5.18895	4.80188	GeneID:102265539,Genbank:XM_005903564.2	aryl hydrocarbon receptor interacting protein, transcript variant X1	GO:0003712,GO:0005737,GO:0006805	transcription cofactor activity|cytoplasm|xenobiotic metabolic process
AK4	570.693	775.276	366.111	0.472233	-1.08243	0.0135581	0.127066	Down	10.7147	6.6377	4.63632	2.27344	5.16179	2.95486	GeneID:102268360,Genbank:XM_005902306.1	adenylate kinase 4	GO:0004017,GO:0004550,GO:0005524,GO:0005525,GO:0005759,GO:0006165,GO:0009142,GO:0046033,GO:0046034,GO:0046039,GO:0046899	adenylate kinase activity|nucleoside diphosphate kinase activity|ATP binding|GTP binding|mitochondrial matrix|nucleoside diphosphate phosphorylation|nucleoside triphosphate biosynthetic process|AMP metabolic process|ATP metabolic process|GTP metabolic process|nucleoside triphosphate adenylate kinase activity	ko00230	Purine metabolism
ALAS1	8965.32	14280.1	3650.6	0.255643	-1.9678	2.97397e-11	1.11735e-08	Down	48.5763	55.6003	71.6622	19.3356	13.7062	14.2072	GeneID:102273625,Genbank:XM_014478904.1	5'-aminolevulinate synthase 1	GO:0003870,GO:0005654,GO:0005759,GO:0005829,GO:0006782,GO:0030170,GO:0042802	5-aminolevulinate synthase activity|nucleoplasm|mitochondrial matrix|cytosol|protoporphyrinogen IX biosynthetic process|pyridoxal phosphate binding|identical protein binding	ko00260,ko00860	Glycine, serine and threonine metabolism|Porphyrin and chlorophyll metabolism
ALDH1A1	11748.9	18066.3	5431.4	0.300637	-1.73391	5.81622e-16	5.46305e-13	Down	88.9359	71.5611	82.5914	28.8323	18.7464	25.2679	GeneID:102280344,Genbank:XM_005887845.2	aldehyde dehydrogenase 1 family, member A1	GO:0001523,GO:0001758,GO:0004029,GO:0005829,GO:0018479,GO:0042572,GO:0051287,GO:0055114	retinoid metabolic process|retinal dehydrogenase activity|aldehyde dehydrogenase (NAD) activity|cytosol|benzaldehyde dehydrogenase (NAD+) activity|retinol metabolic process|NAD binding|oxidation-reduction process	ko00830	Retinol metabolism
ALDOB	52.648	80.2047	25.0913	0.312841	-1.6765	0.00268455	0.0441235	Down	0.505204	0.269215	0.723749	0.120564	0.177968	0.184898	GeneID:102287742,Genbank:XM_005904068.2	aldolase B, fructose-bisphosphate, transcript variant X2	GO:0004332,GO:0005737,GO:0005815,GO:0006096	fructose-bisphosphate aldolase activity|cytoplasm|microtubule organizing center|glycolytic process	ko00710,ko00680,ko01200,ko01230,ko00030,ko00051,ko00010	Carbon fixation in photosynthetic organisms|Methane metabolism|Carbon metabolism|Biosynthesis of amino acids|Pentose phosphate pathway|Fructose and mannose metabolism|Glycolysis / Gluconeogenesis
ALPL	357.29	583.805	130.775	0.224005	-2.15839	2.70954e-13	1.52701e-10	Down	2.42592	1.2296	1.78541	0.522143	0.307636	0.653153	GeneID:102271651,Genbank:XM_005905203.2	alkaline phosphatase, liver/bone/kidney	GO:0001958,GO:0003006,GO:0004035,GO:0005578,GO:0005886,GO:0016462,GO:0031214,GO:0031225,GO:0033280,GO:0046677,GO:0046872,GO:0065010,GO:0071407	endochondral ossification|developmental process involved in reproduction|alkaline phosphatase activity|proteinaceous extracellular matrix|plasma membrane|pyrophosphatase activity|biomineral tissue development|anchored component of membrane|response to vitamin D|response to antibiotic|metal ion binding|extracellular membrane-bounded organelle|cellular response to organic cyclic compound	ko02020,ko00627,ko00790	Two-component system|Aminobenzoate degradation|Folate biosynthesis
AMHR2	95.3928	56.1926	134.593	2.39521	1.26015	0.00339284	0.0520533	Up	0.0633433	0.186042	0.125884	0.184067	0.355648	0.202463	GeneID:102282014,Genbank:XM_005902127.1	anti-Mullerian hormone receptor, type II, transcript variant X1	GO:0004675,GO:0004702,GO:0005524,GO:0016021,GO:0046872	transmembrane receptor protein serine/threonine kinase activity|signal transducer, downstream of receptor, with serine/threonine kinase activity|ATP binding|integral component of membrane|metal ion binding	ko04060,ko04350	Cytokine-cytokine receptor interaction|TGF-beta signaling pathway
AMOTL2	1590.56	1026.59	2154.52	2.09872	1.06951	9.3948e-05	0.00373736	Up	2.57705	3.83267	2.10941	7.09407	5.70101	6.1878	GeneID:102278386,Genbank:XM_005907842.2	angiomotin like 2, transcript variant X2	GO:0016055,GO:0055037	Wnt signaling pathway|recycling endosome
AMPD3	6800.3	3791.7	9808.9	2.58694	1.37125	0.00168586	0.0318113	Up	10.8563	15.3064	4.23353	35.29	25.9771	22.1158	GeneID:102277495,Genbank:XM_005897955.2	adenosine monophosphate deaminase 3	GO:0003876,GO:0005576,GO:0005829,GO:0006196,GO:0032264,GO:0034101,GO:0034774,GO:0043101,GO:0043312,GO:0046031,GO:0046034,GO:0046039,GO:0046872,GO:0097009,GO:1904813	AMP deaminase activity|extracellular region|cytosol|AMP catabolic process|IMP salvage|erythrocyte homeostasis|secretory granule lumen|purine-containing compound salvage|neutrophil degranulation|ADP metabolic process|ATP metabolic process|GTP metabolic process|metal ion binding|energy homeostasis|ficolin-1-rich granule lumen	ko00230	Purine metabolism
ANGPT1	174.093	272.006	76.1801	0.280068	-1.83615	2.68544e-07	3.06775e-05	Down	0.709999	0.843474	1.16627	0.180583	0.321792	0.326802	GeneID:102267130,Genbank:XM_005894625.2	angiopoietin 1, transcript variant X4	GO:0001525,GO:0005576,GO:0030154,GO:0030971,GO:0048014	angiogenesis|extracellular region|cell differentiation|receptor tyrosine kinase binding|Tie signaling pathway	ko04014,ko04151,ko04066,ko04015	Ras signaling pathway|PI3K-Akt signaling pathway|HIF-1 signaling pathway|Rap1 signaling pathway
ANKRD11	6395.28	4062.74	8727.82	2.14826	1.10317	0.000986446	0.0214921	Up	4.9356	5.24912	5.09896	14.6731	10.0907	9.19026	GeneID:102267959,Genbank:XM_005892397.2	ankyrin repeat domain 11	GO:0001701,GO:0001894,GO:0005634,GO:0005654,GO:0005829,GO:0005886,GO:0035264,GO:0042475,GO:0048705,GO:0060325,GO:0060348	in utero embryonic development|tissue homeostasis|nucleus|nucleoplasm|cytosol|plasma membrane|multicellular organism growth|odontogenesis of dentin-containing tooth|skeletal system morphogenesis|face morphogenesis|bone development
ANKRD13B	431.466	631.313	231.62	0.366886	-1.4466	1.46393e-07	1.86096e-05	Down	4.3792	3.41478	3.7909	1.70842	1.27443	1.61434	GeneID:102287478,Genbank:XM_005888261.1	ankyrin repeat domain 13B	GO:0005737,GO:0005769,GO:0005770,GO:0005886,GO:0043231	cytoplasm|early endosome|late endosome|plasma membrane|intracellular membrane-bounded organelle
ANKRD6	685.124	956.91	413.338	0.431951	-1.21106	1.243e-05	0.000764138	Down	2.5741	2.07765	1.55882	1.09707	0.964093	0.766712	GeneID:102266806,Genbank:XM_005889286.1	ankyrin repeat domain 6, transcript variant X5	GO:0005634,GO:0005737,GO:0043231,GO:0046330,GO:0090090,GO:2000096	nucleus|cytoplasm|intracellular membrane-bounded organelle|positive regulation of JNK cascade|negative regulation of canonical Wnt signaling pathway|positive regulation of Wnt signaling pathway, planar cell polarity pathway
ANKS4B	52.2121	31.2209	73.2032	2.34468	1.22939	0.0227978	0.176323	Up	0.0879146	0.27124	0.225428	0.540914	0.26392	0.45247	GeneID:102287223,Genbank:XM_005911397.2	ankyrin repeat and sterile alpha motif domain containing 4B	GO:0005789,GO:0005886,GO:0005902,GO:0005903,GO:0030154,GO:0034976,GO:0043623,GO:1904106,GO:1904970	endoplasmic reticulum membrane|plasma membrane|microvillus|brush border|cell differentiation|response to endoplasmic reticulum stress|cellular protein complex assembly|protein localization to microvillus|brush border assembly
AP5S1	392.843	549.264	236.422	0.430434	-1.21614	1.29902e-05	0.000781583	Down	4.66114	3.99231	5.09861	1.65558	2.62894	2.05784	GeneID:102277394,Genbank:XM_014477644.1	adaptor-related protein complex 5, sigma 1 subunit, transcript variant X2	GO:0000724,GO:0005654,GO:0005764,GO:0005765,GO:0005770,GO:0005829,GO:0015031,GO:0016197,GO:0030119,GO:0031902	double-strand break repair via homologous recombination|nucleoplasm|lysosome|lysosomal membrane|late endosome|cytosol|protein transport|endosomal transport|AP-type membrane coat adaptor complex|late endosome membrane
APBB2	1306.57	860.095	1753.04	2.0382	1.02729	7.2153e-06	0.000491892	Up	2.69663	2.66554	1.90519	5.59943	3.97488	5.62434	GeneID:102283133,Genbank:XM_014480200.1	amyloid beta (A4) precursor protein-binding, family B, member 2, transcript variant X2	GO:0001540,GO:0001764,GO:0005634,GO:0005737,GO:0006355,GO:0007050,GO:0007411,GO:0008134,GO:0016020,GO:0030027,GO:0030198,GO:0030308,GO:0030426,GO:0035556,GO:0043065,GO:0043066,GO:0045202	amyloid-beta binding|neuron migration|nucleus|cytoplasm|regulation of transcription, DNA-templated|cell cycle arrest|axon guidance|transcription factor binding|membrane|lamellipodium|extracellular matrix organization|negative regulation of cell growth|growth cone|intracellular signal transduction|positive regulation of apoptotic process|negative regulation of apoptotic process|synapse
APC2	44.0258	22.7248	65.3268	2.8747	1.52341	0.0115996	0.115023	Up	0.0522837	0.0265944	0.0392537	0.0983086	0.143288	0.148948	GeneID:102282143,Genbank:XM_005890465.2	adenomatosis polyposis coli 2	GO:0000226,GO:0005737,GO:0005794,GO:0005829,GO:0005874,GO:0005884,GO:0008013,GO:0008017,GO:0015630,GO:0016055,GO:0016342,GO:0030496,GO:0031258,GO:0035414,GO:0045171,GO:0048471,GO:0090090,GO:0090630	microtubule cytoskeleton organization|cytoplasm|Golgi apparatus|cytosol|microtubule|actin filament|beta-catenin binding|microtubule binding|microtubule cytoskeleton|Wnt signaling pathway|catenin complex|midbody|lamellipodium membrane|negative regulation of catenin import into nucleus|intercellular bridge|perinuclear region of cytoplasm|negative regulation of canonical Wnt signaling pathway|activa…	ko04390,ko04810,ko04310,ko04550	Hippo signaling pathway|Regulation of actin cytoskeleton|Wnt signaling pathway|Signaling pathways regulating pluripotency of stem cells
APOM	27.9485	41.1156	14.7814	0.359509	-1.4759	0.0480774	0.275447	Down	0.506912	0.414828	0.38684	0.27684	0.293235	0.218373	GeneID:102279485,Genbank:XM_014480949.1	apolipoprotein M, transcript variant X3	GO:0006869,GO:0034364	lipid transport|high-density lipoprotein particle
AQP7	4980.56	7217.84	2743.28	0.380069	-1.39567	0.048996	0.279196	Down	21.1691	25.1007	56.5836	13.0575	11.4742	17.137	GeneID:102271179,Genbank:XM_005903021.2	aquaporin 7	GO:0005737,GO:0005886,GO:0005887,GO:0005911,GO:0006091,GO:0006833,GO:0007588,GO:0015250,GO:0015254,GO:0015793	cytoplasm|plasma membrane|integral component of plasma membrane|cell-cell junction|generation of precursor metabolites and energy|water transport|excretion|water channel activity|glycerol channel activity|glycerol transport	ko03320,ko04923	PPAR signaling pathway|Regulation of lipolysis in adipocytes
ARC	13.3462	25.6491	1.0434	0.0406799	-4.61954	0.000484705	0.0128776	Down	0.199503	0.330228	0.145782	0.0182652	0.0392671	0	GeneID:102267302,Genbank:XM_005911959.2	activity-regulated cytoskeleton-associated protein	GO:0001669,GO:0005737,GO:0005768,GO:0005886,GO:0006897,GO:0007010,GO:0007492,GO:0007612,GO:0007616,GO:0009952,GO:0014069,GO:0015629,GO:0016477,GO:0022604,GO:0030054,GO:0043025,GO:0043197,GO:0045211,GO:0048168,GO:0060291,GO:0060997,GO:0061001,GO:1900271,GO:2000969	acrosomal vesicle|cytoplasm|endosome|plasma membrane|endocytosis|cytoskeleton organization|endoderm development|learning|long-term memory|anterior/posterior pattern specification|postsynaptic density|actin cytoskeleton|cell migration|regulation of cell morphogenesis|cell junction|neuronal cell body|dendritic spine|postsynaptic membrane|regulation of neuronal synaptic plasticity|long-term synaptic…
ARID5B	17283.3	5955.67	28610.9	4.80398	2.26423	1.71363e-08	2.95635e-06	Up	7.52674	8.80329	8.08721	46.3704	42.921	27.0348	GeneID:102274005,Genbank:XM_005896709.1	AT rich interactive domain 5B (MRF1-like), transcript variant X1	GO:0003713,GO:0005634,GO:0006351,GO:0006357,GO:0044212,GO:0051091,GO:0060612	transcription coactivator activity|nucleus|transcription, DNA-templated|regulation of transcription from RNA polymerase II promoter|transcription regulatory region DNA binding|positive regulation of DNA binding transcription factor activity|adipose tissue development
ARL14EPL	38.6288	55.0327	22.2249	0.40385	-1.30811	0.0405625	0.250562	Down	0.686002	0.333805	0.775353	0.256606	0.150234	0.437273	GeneID:102270983,Genbank:XM_005901942.1	ADP-ribosylation factor-like 14 effector protein-like
ARMC2	1092.98	182.054	2003.91	11.0073	3.46038	9.31612e-05	0.0037148	Up	0.0595171	0.870335	0.220686	5.68963	1.78751	5.48776	GeneID:102270802,Genbank:XM_005905837.2	armadillo repeat containing 2, transcript variant X1
ARMC6	736.68	1018.59	454.768	0.446467	-1.16338	3.78638e-06	0.000289666	Down	5.06249	4.08715	5.19444	2.39705	1.59304	2.96854	GeneID:102265050,Genbank:XM_005898298.1	armadillo repeat containing 6	GO:0002244,GO:0005829	hematopoietic progenitor cell differentiation|cytosol
ARMC9	97.0075	132.022	61.9935	0.469571	-1.09058	0.0102176	0.106569	Down	0.509229	0.218595	0.233525	0.184192	0.142946	0.140519	GeneID:102268377,Genbank:XM_014476815.1	armadillo repeat containing 9, transcript variant X1	GO:0070062	extracellular exosome
ARRDC2	15002.8	9808.94	20196.6	2.059	1.04194	1.13393e-06	0.000103072	Up	54.6083	49.1192	23.6588	94.6613	95.932	88.8779	GeneID:102282739,Genbank:XM_005897895.2	arrestin domain containing 2, transcript variant X1	GO:0005886,GO:0031410	plasma membrane|cytoplasmic vesicle
ARSA	117.031	77.8492	156.212	2.0066	1.00475	0.0101173	0.105916	Up	0.401226	0.527717	0.369458	0.777674	0.987622	0.913512	GeneID:102269852,Genbank:XM_014480683.1	arylsulfatase A, transcript variant X2	GO:0004098,GO:0005509,GO:0005615,GO:0005764,GO:0005886,GO:0007339,GO:0008152,GO:0016021	cerebroside-sulfatase activity|calcium ion binding|extracellular space|lysosome|plasma membrane|binding of sperm to zona pellucida|metabolic process|integral component of membrane	ko04142,ko00600	Lysosome|Sphingolipid metabolism
ARSJ	12.1365	20.8353	3.43767	0.164992	-2.59953	0.0284418	0.201875	Down	0.157347	0.196617	0.0966318	0.0283367	0.0446579	0.0127059	GeneID:102286248,Genbank:XM_005908831.1	arylsulfatase family, member J	GO:0004065,GO:0005576,GO:0005788,GO:0006687,GO:0043687,GO:0046872	arylsulfatase activity|extracellular region|endoplasmic reticulum lumen|glycosphingolipid metabolic process|post-translational protein modification|metal ion binding
ART3	10289.3	6081.56	14497.1	2.38377	1.25325	0.000132819	0.00486053	Up	74.3807	44.489	22.7874	125.99	92.173	114.051	GeneID:102269172,Genbank:XM_005899160.2	ADP-ribosyltransferase 3	GO:0003950,GO:0003956,GO:0005576,GO:0005886,GO:0005887,GO:0006471,GO:0006501,GO:0031225,GO:0070062	NAD+ ADP-ribosyltransferase activity|NAD(P)+-protein-arginine ADP-ribosyltransferase activity|extracellular region|plasma membrane|integral component of plasma membrane|protein ADP-ribosylation|C-terminal protein lipidation|anchored component of membrane|extracellular exosome
AS3MT	457.007	624.161	289.853	0.464387	-1.1066	3.46894e-05	0.00169019	Down	5.13364	4.29674	3.17912	1.6245	2.43595	2.14125	GeneID:102269963,Genbank:XM_005888045.2	arsenite methyltransferase	GO:0005739,GO:0005829,GO:0009404,GO:0018872,GO:0030791,GO:0030792,GO:0032259	mitochondrion|cytosol|toxin metabolic process|arsonoacetate metabolic process|arsenite methyltransferase activity|methylarsonite methyltransferase activity|methylation
ASF1B	20.7778	34.1579	7.39777	0.216576	-2.20706	0.0215007	0.169866	Down	0.195217	0.144143	0.426612	0.0286586	0.030255	0.0774979	GeneID:102281476,Genbank:XM_005888007.2	anti-silencing function 1B histone chaperone	GO:0000790,GO:0005654,GO:0006335,GO:0006336,GO:0006351,GO:0006355,GO:0016569,GO:0042393,GO:0043234	nuclear chromatin|nucleoplasm|DNA replication-dependent nucleosome assembly|DNA replication-independent nucleosome assembly|transcription, DNA-templated|regulation of transcription, DNA-templated|covalent chromatin modification|histone binding|protein complex
ASPM	22.2862	42.6551	1.91725	0.0449478	-4.4756	1.05744e-05	0.000669596	Down	0.0334076	0.0518035	0.0506198	0	0.00233604	0.00398868	GeneID:102268705,Genbank:XM_005897216.2	abnormal spindle microtubule assembly, transcript variant X2	GO:0005516,GO:0005634,GO:0005737,GO:0005819,GO:0007051,GO:0051301	calmodulin binding|nucleus|cytoplasm|spindle|spindle organization|cell division
ASS1	1676.69	914.123	2439.25	2.66841	1.41598	4.34345e-10	1.28532e-07	Up	7.15636	6.70413	4.25858	14.7362	18.8993	19.0743	GeneID:102269231,Genbank:XM_005908792.1	argininosuccinate synthase 1	GO:0000050,GO:0000052,GO:0000053,GO:0004055,GO:0005524,GO:0005737,GO:0005739,GO:0005829,GO:0006526,GO:0006531,GO:0007623,GO:0016597,GO:0042802,GO:0043209,GO:0045429,GO:0071499,GO:1903038	urea cycle|citrulline metabolic process|argininosuccinate metabolic process|argininosuccinate synthase activity|ATP binding|cytoplasm|mitochondrion|cytosol|arginine biosynthetic process|aspartate metabolic process|circadian rhythm|amino acid binding|identical protein binding|myelin sheath|positive regulation of nitric oxide biosynthetic process|cellular response to laminar fluid shear stress|nega…	ko01230,ko00250,ko00220	Biosynthesis of amino acids|Alanine, aspartate and glutamate metabolism|Arginine biosynthesis
ATAD2	417.507	238.74	596.274	2.49758	1.32053	0.00182654	0.0334213	Up	0.539178	0.549752	0.531915	1.52729	1.01447	0.824898	GeneID:102277573,Genbank:XM_005891979.1	ATPase family, AAA domain containing 2	GO:0003682,GO:0005524,GO:0005634,GO:0005654,GO:0006325,GO:0006351,GO:0006357,GO:0016887,GO:0031936,GO:0042393,GO:0045893,GO:0045944,GO:0070062	chromatin binding|ATP binding|nucleus|nucleoplasm|chromatin organization|transcription, DNA-templated|regulation of transcription from RNA polymerase II promoter|ATPase activity|negative regulation of chromatin silencing|histone binding|positive regulation of transcription, DNA-templated|positive regulation of transcription from RNA polymerase II promoter|extracellular exosome
ATL1	6.96793	13.3259	0.610005	0.045776	-4.44926	0.0196622	0.160439	Down	0.0878008	0.0408214	0.0266206	0	0	0.0120336	GeneID:102276173,Genbank:XM_005894274.2	atlastin GTPase 1	GO:0000137,GO:0000139,GO:0003924,GO:0005525,GO:0005783,GO:0005789,GO:0005794,GO:0007029,GO:0007409,GO:0016021,GO:0030424,GO:0042802,GO:0051260,GO:0071782,GO:0098826,GO:1990809	Golgi cis cisterna|Golgi membrane|GTPase activity|GTP binding|endoplasmic reticulum|endoplasmic reticulum membrane|Golgi apparatus|endoplasmic reticulum organization|axonogenesis|integral component of membrane|axon|identical protein binding|protein homooligomerization|endoplasmic reticulum tubular network|endoplasmic reticulum tubular network membrane|endoplasmic reticulum tubular network membran…
ATP2B2	431.396	765.525	97.2657	0.127058	-2.97645	0.00113814	0.024174	Down	2.2576	0.600159	2.14085	0.105858	0.411928	0.27261	GeneID:102276558,Genbank:XM_014478323.1	ATPase, Ca++ transporting, plasma membrane 2	GO:0005388,GO:0005509,GO:0005516,GO:0005524,GO:0005737,GO:0005886,GO:0005887,GO:0006816,GO:0007605,GO:0008022,GO:0030054,GO:0030165,GO:0030182,GO:0034220,GO:0043231,GO:0045202,GO:0046872,GO:0051480,GO:0070062,GO:1903779	calcium-transporting ATPase activity|calcium ion binding|calmodulin binding|ATP binding|cytoplasm|plasma membrane|integral component of plasma membrane|calcium ion transport|sensory perception of sound|protein C-terminus binding|cell junction|PDZ domain binding|neuron differentiation|ion transmembrane transport|intracellular membrane-bounded organelle|synapse|metal ion binding|regulation of cytos…	ko04024,ko04972,ko04970,ko04261,ko04020,ko04022	cAMP signaling pathway|Pancreatic secretion|Salivary secretion|Adrenergic signaling in cardiomyocytes|Calcium signaling pathway|cGMP-PKG signaling pathway
ATP7A	7234.34	4378.61	10090.1	2.3044	1.20439	3.11062e-07	3.45995e-05	Up	6.42448	9.38225	7.45742	13.2724	18.7359	18.5548	GeneID:102277252,Genbank:XM_005888673.2	ATPase, Cu++ transporting, alpha polypeptide, transcript variant X2
ATXN7L2	453.709	612.702	294.717	0.481012	-1.05586	0.00065726	0.0163898	Down	1.29043	1.63951	1.72601	0.732858	1.22566	0.983187	GeneID:102270558,Genbank:XM_014476844.1	ataxin 7-like 2
B3GALNT1	383.308	573.504	193.112	0.336723	-1.57037	0.000434226	0.011822	Down	2.73715	1.41672	1.8816	0.673011	0.632921	0.658144	GeneID:102268013,Genbank:XM_014480111.1	beta-1,3-N-acetylgalactosaminyltransferase 1 (globoside blood group), transcript variant X2	GO:0000139,GO:0006486,GO:0008378,GO:0016021,GO:0047273	Golgi membrane|protein glycosylation|galactosyltransferase activity|integral component of membrane|galactosylgalactosylglucosylceramide beta-D-acetylgalactosaminyltransferase activity	ko00603	Glycosphingolipid biosynthesis - globo series
B9D2	219.82	301.378	138.262	0.458765	-1.12417	0.00152735	0.0298583	Down	3.70005	3.6058	2.1304	2.0949	1.36233	1.66566	GeneID:102283648,Genbank:XM_014476655.1	B9 protein domain 2, transcript variant X1	GO:0005634,GO:0005737,GO:0005813,GO:0036038,GO:0036064,GO:0043015,GO:0060271	nucleus|cytoplasm|centrosome|MKS complex|ciliary basal body|gamma-tubulin binding|cilium assembly
BACH2	979.354	501.798	1456.91	2.90338	1.53773	7.93446e-08	1.09063e-05	Up	1.51676	2.12886	1.02094	5.42274	4.20675	4.24568	GeneID:102265660,Genbank:XM_005889278.1	BTB and CNC homology 1, basic leucine zipper transcription factor 2
BAK1	607.307	841.876	372.737	0.442746	-1.17545	0.000453611	0.0122904	Down	4.61135	3.30312	5.38542	1.95156	1.68176	2.56432	GeneID:102266544,Genbank:XM_005891405.2	BCL2-antagonist/killer 1			ko04215,ko04210,ko04141	Apoptosis - multiple species|Apoptosis|Protein processing in endoplasmic reticulum
BCAR3	1298.92	439.951	2157.89	4.90485	2.29421	1.24722e-21	3.01239e-18	Up	1.24432	1.06906	1.49948	6.42668	5.7802	6.67701	GeneID:102265701,Genbank:XM_005894697.1	breast cancer anti-estrogen resistance 3, transcript variant X1	GO:0005070,GO:0005085,GO:0005622,GO:0007165,GO:0007264	SH3/SH2 adaptor activity|guanyl-nucleotide exchange factor activity|intracellular|signal transduction|small GTPase mediated signal transduction
BCL7A	867.833	543.505	1192.16	2.19347	1.13321	2.93522e-06	0.000229749	Up	3.01235	2.75839	2.28316	5.07303	6.05429	6.2912	GeneID:102280047,Genbank:XM_005904719.2	B-cell CLL/lymphoma 7A	GO:0045892	negative regulation of transcription, DNA-templated
BDNF	102.761	35.7643	169.757	4.74656	2.24688	0.00134171	0.0273634	Up	0.0101042	0.159203	0.27176	0.709197	0.260198	0.910685	GeneID:102279714,Genbank:XM_005890670.1	brain-derived neurotrophic factor, transcript variant X3	GO:0005169,GO:0005576,GO:0005737,GO:0005739,GO:0007169,GO:0007267,GO:0007416,GO:0008083,GO:0016607,GO:0031410,GO:0043524,GO:0045664,GO:0048471,GO:0048668,GO:0048672,GO:0048812,GO:0051965,GO:1900122	neurotrophin TRKB receptor binding|extracellular region|cytoplasm|mitochondrion|transmembrane receptor protein tyrosine kinase signaling pathway|cell-cell signaling|synapse assembly|growth factor activity|nuclear speck|cytoplasmic vesicle|negative regulation of neuron apoptotic process|regulation of neuron differentiation|perinuclear region of cytoplasm|collateral sprouting|positive regulation of…	ko04024,ko04722,ko04010	cAMP signaling pathway|Neurotrophin signaling pathway|MAPK signaling pathway
BEND3	135.094	199.994	70.195	0.350986	-1.51052	7.26652e-05	0.00302599	Down	0.953436	1.10132	0.996508	0.512566	0.360923	0.311294	GeneID:102280410,Genbank:XM_005898196.1	BEN domain containing 3	GO:0000122,GO:0000182,GO:0000183,GO:0005654,GO:0005720,GO:0005730,GO:0006306,GO:0006351,GO:0034773,GO:0036124,GO:0043967,GO:0051260,GO:0080182,GO:0098532,GO:1903580	negative regulation of transcription from RNA polymerase II promoter|rDNA binding|chromatin silencing at rDNA|nucleoplasm|nuclear heterochromatin|nucleolus|DNA methylation|transcription, DNA-templated|histone H4-K20 trimethylation|histone H3-K9 trimethylation|histone H4 acetylation|protein homooligomerization|histone H3-K4 trimethylation|histone H3-K27 trimethylation|positive regulation of ATP me…
BHLHB9	114.51	164.216	64.803	0.394619	-1.34147	0.00638133	0.0786938	Down	0.701975	0.399921	0.713284	0.226467	0.194643	0.357994	GeneID:102279975,Genbank:XM_014481712.1	basic helix-loop-helix domain containing, class B, 9, transcript variant X2	GO:0005654,GO:0005829,GO:0007611,GO:0042803,GO:0043524,GO:0050769,GO:0051965,GO:0061003,GO:0070062	nucleoplasm|cytosol|learning or memory|protein homodimerization activity|negative regulation of neuron apoptotic process|positive regulation of neurogenesis|positive regulation of synapse assembly|positive regulation of dendritic spine morphogenesis|extracellular exosome
BIRC5	127.306	192.403	62.2093	0.323328	-1.62893	4.44637e-05	0.00206524	Down	0.974082	0.939105	0.841332	0.14101	0.331621	0.456556	GeneID:102275014,Genbank:XM_005910326.2	baculoviral IAP repeat containing 5, transcript variant X1	GO:0000086,GO:0000775,GO:0000777,GO:0000910,GO:0004842,GO:0004869,GO:0005634,GO:0005737,GO:0005814,GO:0005829,GO:0005876,GO:0005881,GO:0006351,GO:0006468,GO:0007059,GO:0007346,GO:0008017,GO:0008270,GO:0009966,GO:0015631,GO:0030496,GO:0031021,GO:0031503,GO:0031536,GO:0031577,GO:0032133,GO:0042803,GO:0043027,GO:0043066,GO:0043154,GO:0043524,GO:0045892,GO:0045931,GO:0048037,GO:0051301,GO:0051303,GO:…	G2/M transition of mitotic cell cycle|chromosome, centromeric region|condensed chromosome kinetochore|cytokinesis|ubiquitin-protein transferase activity|cysteine-type endopeptidase inhibitor activity|nucleus|cytoplasm|centriole|cytosol|spindle microtubule|cytoplasmic microtubule|transcription, DNA-templated|protein phosphorylation|chromosome segregation|regulation of mitotic cell cycle|microtubul…	ko04215,ko04210,ko04390	Apoptosis - multiple species|Apoptosis|Hippo signaling pathway
BMP1	233.169	324.37	141.967	0.43767	-1.19208	0.000172197	0.00584065	Down	0.873296	0.78788	1.05962	0.395176	0.511339	0.359336	GeneID:102266088,Genbank:XM_014478088.1	bone morphogenetic protein 1	GO:0001501,GO:0001502,GO:0001503,GO:0004222,GO:0004252,GO:0005125,GO:0005509,GO:0005576,GO:0005578,GO:0005615,GO:0005794,GO:0006508,GO:0007275,GO:0008083,GO:0008233,GO:0008237,GO:0008270,GO:0022617,GO:0030154,GO:0031982,GO:0034380,GO:0042802,GO:0061036	skeletal system development|cartilage condensation|ossification|metalloendopeptidase activity|serine-type endopeptidase activity|cytokine activity|calcium ion binding|extracellular region|proteinaceous extracellular matrix|extracellular space|Golgi apparatus|proteolysis|multicellular organism development|growth factor activity|peptidase activity|metallopeptidase activity|zinc ion binding|extracel…
BNIP3	7020.31	3995.73	10044.9	2.51391	1.32993	3.53472e-10	1.08657e-07	Up	10.6193	11.2636	9.32989	30.374	26.3832	28.7897	GeneID:102287193,Genbank:XM_005908095.1	BCL2/adenovirus E1B 19kDa interacting protein 3	GO:0005635,GO:0005739,GO:0005741,GO:0005783,GO:0016021,GO:0035694,GO:0043065,GO:0043068,GO:0097345	nuclear envelope|mitochondrion|mitochondrial outer membrane|endoplasmic reticulum|integral component of membrane|mitochondrial protein catabolic process|positive regulation of apoptotic process|positive regulation of programmed cell death|mitochondrial outer membrane permeabilization	ko04068	FoxO signaling pathway
BTG2	1250.5	1764.69	736.3	0.41724	-1.26105	6.69851e-05	0.00286435	Down	7.4868	8.54161	9.21338	2.50152	6.00476	2.26337	GeneID:102269714,Genbank:XM_005891882.2	BTG family, member 2	GO:0000122,GO:0001078,GO:0006351,GO:0006479,GO:0006974,GO:0008285,GO:0008306,GO:0009612,GO:0009952,GO:0014070,GO:0017148,GO:0021542,GO:0021954,GO:0030182,GO:0031175,GO:0035914,GO:0043066,GO:0043434,GO:0043524,GO:0051602,GO:0060213,GO:2000178	negative regulation of transcription from RNA polymerase II promoter|transcriptional repressor activity, RNA polymerase II proximal promoter sequence-specific DNA binding|transcription, DNA-templated|protein methylation|cellular response to DNA damage stimulus|negative regulation of cell proliferation|associative learning|response to mechanical stimulus|anterior/posterior pattern specification|re…	ko03018	RNA degradation
C1QTNF3	545.235	787.249	303.221	0.385165	-1.37645	2.10563e-07	2.523e-05	Down	2.73653	3.26771	3.42904	0.790879	1.46928	1.38966	GeneID:102283635,Genbank:XM_005887708.2	C1q and tumor necrosis factor related protein 3, transcript variant X1	GO:0005581,GO:0005623,GO:0010629,GO:0016020,GO:0035356,GO:0042347,GO:0045444,GO:0045721,GO:0050715,GO:0050728,GO:0070062,GO:0070165,GO:0070206,GO:0071638,GO:1900165	collagen trimer|cell|negative regulation of gene expression|membrane|cellular triglyceride homeostasis|negative regulation of NF-kappaB import into nucleus|fat cell differentiation|negative regulation of gluconeogenesis|positive regulation of cytokine secretion|negative regulation of inflammatory response|extracellular exosome|positive regulation of adiponectin secretion|protein trimerization|neg…
CA11	35.627	57.8548	13.3993	0.231601	-2.11028	0.00175283	0.0326019	Down	0.472554	0.299609	0.176559	0.0491951	0.0927522	0.0561283	GeneID:102283865,Genbank:XM_005895387.2	carbonic anhydrase XI	GO:0005576	extracellular region
CA14	1565.43	2376.51	754.361	0.317424	-1.65551	0.0356834	0.233385	Down	5.91174	8.2918	17.1504	2.29514	3.88222	4.27525	GeneID:102280677,Genbank:XM_005894887.1	carbonic anhydrase XIV	GO:0004089,GO:0005886,GO:0015701,GO:0016021,GO:0046872	carbonate dehydratase activity|plasma membrane|bicarbonate transport|integral component of membrane|metal ion binding	ko00910	Nitrogen metabolism
CA3	106577	149756	63397.8	0.423341	-1.24011	0.00154619	0.0301433	Down	959.145	698.512	1269.75	536.187	259.808	470.104	GeneID:102266498,Genbank:XM_005904589.1	carbonic anhydrase III	GO:0004089,GO:0005829,GO:0006730,GO:0008270,GO:0016151	carbonate dehydratase activity|cytosol|one-carbon metabolic process|zinc ion binding|nickel cation binding	ko00910	Nitrogen metabolism
CACNA1D	105.772	68.4059	143.137	2.09247	1.06521	0.00979043	0.103406	Up	0.0898361	0.0736108	0.0731246	0.118659	0.206214	0.153555	GeneID:102271623,Genbank:XM_005896470.2	calcium channel, voltage-dependent, L type, alpha 1D subunit, transcript variant X3	GO:0005245,GO:0005262,GO:0005886,GO:0005891,GO:0006816,GO:0007188,GO:0007605,GO:0008331,GO:0030018,GO:0030506,GO:0046872,GO:0050796,GO:0051393,GO:0051928,GO:0060372,GO:0061337,GO:0070509,GO:0070588,GO:0086002,GO:0086007,GO:0086012,GO:0086046,GO:0086059,GO:0086091,GO:1901016,GO:1901379,GO:1990454	voltage-gated calcium channel activity|calcium channel activity|plasma membrane|voltage-gated calcium channel complex|calcium ion transport|adenylate cyclase-modulating G-protein coupled receptor signaling pathway|sensory perception of sound|high voltage-gated calcium channel activity|Z disc|ankyrin binding|metal ion binding|regulation of insulin secretion|alpha-actinin binding|positive regulatio…	ko04924,ko04727,ko04973,ko04728,ko04261,ko04925,ko04911,ko04713,ko04724,ko04024,ko04010,ko04725,ko04723,ko04270,ko04020,ko04912,ko04022,ko04726,ko04921,ko04260	Renin secretion|GABAergic synapse|Carbohydrate digestion and absorption|Dopaminergic synapse|Adrenergic signaling in cardiomyocytes|Aldosterone synthesis and secretion|Insulin secretion|Circadian entrainment|Glutamatergic synapse|cAMP signaling pathway|MAPK signaling pathway|Cholinergic synapse|Retrograde endocannabinoid signaling|Vascular smooth muscle contraction|Calcium signaling pathway|GnRH …
CACNA1H	443.339	271.602	615.076	2.26463	1.17927	1.53414e-05	0.000891703	Up	0.382819	0.382338	0.41542	0.894959	1.04587	0.828295	GeneID:102276868,Genbank:XM_014482251.1	calcium channel, voltage-dependent, T type, alpha 1H subunit	GO:0005244,GO:0005248,GO:0005886,GO:0005887,GO:0005891,GO:0006936,GO:0007517,GO:0007520,GO:0008016,GO:0008332,GO:0016021,GO:0019228,GO:0032342,GO:0032870,GO:0034651,GO:0034765,GO:0035865,GO:0042391,GO:0045956,GO:0046872,GO:0070509,GO:0086010,GO:0097110,GO:0098662,GO:2000344	voltage-gated ion channel activity|voltage-gated sodium channel activity|plasma membrane|integral component of plasma membrane|voltage-gated calcium channel complex|muscle contraction|muscle organ development|myoblast fusion|regulation of heart contraction|low voltage-gated calcium channel activity|integral component of membrane|neuronal action potential|aldosterone biosynthetic process|cellular …	ko04713,ko04925,ko04020,ko04010	Circadian entrainment|Aldosterone synthesis and secretion|Calcium signaling pathway|MAPK signaling pathway
CACNA2D2	563.157	1003.93	122.381	0.121902	-3.03621	9.95652e-07	9.19863e-05	Down	3.25451	1.28439	2.61594	0.116096	0.438503	0.479065	GeneID:102284671,Genbank:XM_005891458.1	calcium channel, voltage-dependent, alpha 2/delta subunit 2, transcript variant X1	GO:0005245,GO:0005886,GO:0005891,GO:0007528,GO:0034765,GO:0040014,GO:0046622,GO:0046872,GO:0048747,GO:0050796,GO:0060024,GO:0061337	voltage-gated calcium channel activity|plasma membrane|voltage-gated calcium channel complex|neuromuscular junction development|regulation of ion transmembrane transport|regulation of multicellular organism growth|positive regulation of organ growth|metal ion binding|muscle fiber development|regulation of insulin secretion|rhythmic synaptic transmission|cardiac conduction	ko04010,ko04261,ko04921,ko04260	MAPK signaling pathway|Adrenergic signaling in cardiomyocytes|Oxytocin signaling pathway|Cardiac muscle contraction
CACNG7	114.988	202.119	27.8563	0.137821	-2.85913	0.0117636	0.116058	Down	4.51366	0.892587	1.74536	0.51365	0.194102	0.195725	GeneID:102265546,Genbank:XM_005886912.1	calcium channel, voltage-dependent, gamma subunit 7	GO:0005245,GO:0016247,GO:0019226,GO:0032281,GO:0070588,GO:2000311	voltage-gated calcium channel activity|channel regulator activity|transmission of nerve impulse|AMPA glutamate receptor complex|calcium ion transmembrane transport|regulation of AMPA receptor activity	ko04010,ko04261,ko04921,ko04260	MAPK signaling pathway|Adrenergic signaling in cardiomyocytes|Oxytocin signaling pathway|Cardiac muscle contraction
CALM2	5070.94	6887.12	3254.76	0.472586	-1.08135	1.52775e-06	0.000131784	Down	73.2152	51.2764	66.7507	21.8863	34.9914	30.0318	GeneID:102268061,Genbank:XM_005895623.1	calmodulin 2 (phosphorylase kinase, delta)	GO:0005509	calcium ion binding
CALN1	158.132	82.3887	233.876	2.83868	1.50522	0.01064	0.109203	Up	0.453865	0.457179	0.820819	1.15592	1.35085	2.25698	GeneID:102274432,Genbank:XM_005889875.1	calneuron 1, transcript variant X1	GO:0005509,GO:0005886,GO:0016021,GO:0032588,GO:0048471	calcium ion binding|plasma membrane|integral component of membrane|trans-Golgi network membrane|perinuclear region of cytoplasm
CAMKK1	47.9212	73.9757	21.8667	0.295593	-1.75832	0.00268862	0.0441326	Down	0.526042	0.117264	0.35922	0.17042	0.0700078	0.0236313	GeneID:102278099,Genbank:XM_005906675.2	calcium/calmodulin-dependent protein kinase kinase 1, alpha	GO:0004683,GO:0005516,GO:0005524,GO:0005634,GO:0005737,GO:0005829,GO:0018105,GO:0018107,GO:0035556,GO:0045860	calmodulin-dependent protein kinase activity|calmodulin binding|ATP binding|nucleus|cytoplasm|cytosol|peptidyl-serine phosphorylation|peptidyl-threonine phosphorylation|intracellular signal transduction|positive regulation of protein kinase activity	ko04920,ko04921,ko04211,ko04152	Adipocytokine signaling pathway|Oxytocin signaling pathway|Longevity regulating pathway|AMPK signaling pathway
CAPN5	199.852	271.855	127.849	0.470283	-1.0884	0.00219061	0.0383402	Down	1.25399	0.699259	1.36018	0.533983	0.570181	0.450295	GeneID:102276623,Genbank:XM_005890655.1	calpain 5	GO:0004198,GO:0005737,GO:0005925,GO:0006508,GO:0007165,GO:0009986,GO:0070062	calcium-dependent cysteine-type endopeptidase activity|cytoplasm|focal adhesion|proteolysis|signal transduction|cell surface|extracellular exosome
CARNMT1	5080.17	7647.65	2512.68	0.328556	-1.60579	1.19122e-13	8.05597e-11	Down	31.596	26.6183	30.8264	8.32066	9.43742	9.42742	GeneID:102281194,Genbank:XM_005887848.2	carnosine N-methyltransferase 1	GO:0005634,GO:0005829,GO:0006548,GO:0030735,GO:0035498	nucleus|cytosol|histidine catabolic process|carnosine N-methyltransferase activity|carnosine metabolic process	ko00340	Histidine metabolism
CARNS1	2632.35	4553.39	711.32	0.156218	-2.67837	0.000125771	0.00465298	Down	21.7328	6.55966	16.9132	1.48526	2.90682	3.54748	GeneID:102288119,Genbank:XM_005903558.2	carnosine synthase 1	GO:0005524,GO:0005829,GO:0006548,GO:0016887,GO:0035499,GO:0046872,GO:0047730,GO:0102102	ATP binding|cytosol|histidine catabolic process|ATPase activity|carnosine biosynthetic process|metal ion binding|carnosine synthase activity|homocarnosine synthase activity	ko00330,ko00410,ko00340	Arginine and proline metabolism|beta-Alanine metabolism|Histidine metabolism
CASQ1	157557	214927	100187	0.466145	-1.10115	2.11904e-07	2.523e-05	Down	1120.02	1203.16	988.743	466.318	489.481	674.759	GeneID:102272403,Genbank:XM_005903877.2	calsequestrin 1 (fast-twitch, skeletal muscle)
CATSPERB	35.4334	5.16347	65.7033	12.7246	3.66955	5.27448e-05	0.0023654	Up	0.00697609	0.0398998	0	0.152615	0.158437	0.0131159	GeneID:102278687,Genbank:XM_005910260.2	catsper channel auxiliary subunit beta	GO:0005886,GO:0005929,GO:0007275,GO:0032570,GO:0035036,GO:0036128,GO:0048240	plasma membrane|cilium|multicellular organism development|response to progesterone|sperm-egg recognition|CatSper complex|sperm capacitation
CCBL1	492.941	701.989	283.893	0.404412	-1.3061	9.81829e-06	0.000633579	Down	6.78609	7.8793	7.77324	1.81254	3.1719	5.41602	GeneID:102274277,Genbank:XM_005911655.1	cysteine conjugate-beta lyase, cytoplasmic	GO:0005654,GO:0005829,GO:0006559,GO:0006569,GO:0006575,GO:0008483,GO:0008652,GO:0016212,GO:0030170,GO:0042803,GO:0047312,GO:0047316,GO:0047804,GO:0047945,GO:0070189,GO:0097053	nucleoplasm|cytosol|L-phenylalanine catabolic process|tryptophan catabolic process|cellular modified amino acid metabolic process|transaminase activity|cellular amino acid biosynthetic process|kynurenine-oxoglutarate transaminase activity|pyridoxal phosphate binding|protein homodimerization activity|L-phenylalanine:pyruvate aminotransferase activity|glutamine-phenylpyruvate transaminase activity|…	ko00450,ko00380	Selenocompound metabolism|Tryptophan metabolism
CCDC114	86.8951	129.224	44.5667	0.344881	-1.53583	0.0417237	0.255034	Down	0.181365	0.573148	0.464383	0.052403	0.258073	0.207733	GeneID:102267408,Genbank:XM_005895412.2	coiled-coil domain containing 114	GO:0003341,GO:0005929,GO:0005930,GO:0036157,GO:0036158	cilium movement|cilium|axoneme|outer dynein arm|outer dynein arm assembly
CCDC121	45.48	71.777	19.183	0.267258	-1.9037	0.00132857	0.027194	Down	0.376009	0.83309	0.739509	0.156536	0.307147	0.118506	GeneID:102284317,Genbank:XM_005895771.1	coiled-coil domain containing 121
CCDC136	69.3095	42.2246	96.3944	2.2829	1.19087	0.0152282	0.135943	Up	0.10783	0.153703	0.0860335	0.362486	0.227051	0.24005	GeneID:102287466,Genbank:XM_005905253.1	coiled-coil domain containing 136, transcript variant X2	GO:0001675,GO:0002080,GO:0005739,GO:0007283,GO:0007338,GO:0016021	acrosome assembly|acrosomal membrane|mitochondrion|spermatogenesis|single fertilization|integral component of membrane
CCDC159	50.6553	79.1182	22.1925	0.280498	-1.83394	0.000925882	0.0206788	Down	0.416472	0.207386	0.341043	0.0275606	0.177248	0.0249838	GeneID:102277750,Genbank:XM_005890814.2	coiled-coil domain containing 159
CCDC167	168.331	240.142	96.5203	0.401931	-1.31498	0.00245026	0.0414266	Down	4.415	2.85886	5.34462	2.0336	1.84319	1.31647	GeneID:102286231,Genbank:XM_014481818.1	coiled-coil domain containing 167, transcript variant X1	GO:0016021	integral component of membrane
CCDC6	15019	21826.5	8211.47	0.376216	-1.41037	0.0113338	0.113586	Down	112.986	43.8943	70.5667	28.142	25.8626	30.1336	GeneID:102284691,Genbank:XM_014477649.1	coiled-coil domain containing 6
CCDC69	2324.15	3578.04	1070.26	0.299119	-1.74121	0.0189122	0.157125	Down	22.0714	8.27759	8.67839	3.74451	3.81671	4.71466	GeneID:102277120,Genbank:XM_005897322.1	coiled-coil domain containing 69	GO:0005737,GO:0030496,GO:0051233,GO:0051255	cytoplasm|midbody|spindle midzone|spindle midzone assembly
CCDC71L	920.562	284.929	1556.19	5.46169	2.44935	6.92861e-23	2.34284e-19	Up	1.13947	2.39205	1.50109	9.03508	11.1494	8.45559	GeneID:102283412,Genbank:XM_014480012.1	coiled-coil domain containing 71-like	GO:0044255,GO:0045600	cellular lipid metabolic process|positive regulation of fat cell differentiation
CCDC80	1685.83	2853.24	518.421	0.181696	-2.4604	1.82679e-25	1.02952e-21	Down	8.85487	7.92328	6.9529	0.770249	2.3932	1.31908	GeneID:102279864,Genbank:XM_005903363.2	coiled-coil domain containing 80	GO:0001968,GO:0005604,GO:0005614,GO:0005615,GO:0008201,GO:0010811,GO:0030198	fibronectin binding|basement membrane|interstitial matrix|extracellular space|heparin binding|positive regulation of cell-substrate adhesion|extracellular matrix organization
CCDC9	977.739	585.664	1369.81	2.33891	1.22584	3.48775e-07	3.80435e-05	Up	2.05143	1.3152	1.00458	4.27761	3.80789	3.33125	GeneID:102284615,Genbank:XM_005900948.1	coiled-coil domain containing 9	GO:0003723	RNA binding
CCL19	20.9841	39.2377	2.73057	0.0695904	-3.84497	0.000308235	0.00904745	Down	0.497204	0.245621	0.676792	0	0.0415146	0.035625	GeneID:102278916,Genbank:XM_014480554.1	chemokine (C-C motif) ligand 19, transcript variant X3	GO:0001768,GO:0001771,GO:0002407,GO:0002408,GO:0002548,GO:0002606,GO:0005615,GO:0005622,GO:0006954,GO:0007186,GO:0007257,GO:0008009,GO:0009897,GO:0010560,GO:0030593,GO:0031295,GO:0031732,GO:0031735,GO:0032735,GO:0032760,GO:0034695,GO:0042102,GO:0042346,GO:0042379,GO:0043123,GO:0043547,GO:0043552,GO:0045627,GO:0045807,GO:0045860,GO:0046330,GO:0048020,GO:0048247,GO:0048260,GO:0048469,GO:0050718,GO:…	establishment of T cell polarity|immunological synapse formation|dendritic cell chemotaxis|myeloid dendritic cell chemotaxis|monocyte chemotaxis|positive regulation of dendritic cell antigen processing and presentation|extracellular space|intracellular|inflammatory response|G-protein coupled receptor signaling pathway|activation of JUN kinase activity|chemokine activity|external side of plasma me…	ko04060,ko04062,ko04064	Cytokine-cytokine receptor interaction|Chemokine signaling pathway|NF-kappa B signaling pathway
CCNB3	65.7725	39.1996	92.3454	2.35577	1.2362	0.012686	0.121503	Up	0.182472	0.341537	0.192499	0.499501	0.520711	0.626131	GeneID:102276872,Genbank:XM_014478587.1	cyclin B3	GO:0000079,GO:0005634,GO:0010389,GO:0019901,GO:0051301,GO:0051321	regulation of cyclin-dependent protein serine/threonine kinase activity|nucleus|regulation of G2/M transition of mitotic cell cycle|protein kinase binding|cell division|meiotic cell cycle	ko04068,ko04914,ko04115,ko04110	FoxO signaling pathway|Progesterone-mediated oocyte maturation|p53 signaling pathway|Cell cycle
CCNC	1579.34	1004.78	2153.91	2.14366	1.10008	1.36972e-06	0.00012176	Up	6.63775	6.51943	6.44777	11.9057	12.6751	12.3153	GeneID:102282104,Genbank:XM_005902611.2	cyclin C, transcript variant X2	GO:0000307,GO:0005634,GO:0006351,GO:0016538,GO:0016592,GO:0045737,GO:0045944,GO:1901409	cyclin-dependent protein kinase holoenzyme complex|nucleus|transcription, DNA-templated|cyclin-dependent protein serine/threonine kinase regulator activity|mediator complex|positive regulation of cyclin-dependent protein serine/threonine kinase activity|positive regulation of transcription from RNA polymerase II promoter|positive regulation of phosphorylation of RNA polymerase II C-terminal domain
CCNG2	3810.37	2109.75	5510.99	2.61215	1.38524	0.0111456	0.112566	Up	14.6706	11.2867	8.28665	40.7055	22.1701	20.3814	GeneID:102265815,Genbank:XM_005899146.2	cyclin G2, transcript variant X1			ko04068,ko04115	FoxO signaling pathway|p53 signaling pathway
CCRL2	139.733	84.7905	194.675	2.29595	1.19909	0.00143047	0.0285768	Up	0.589971	0.402958	0.968788	1.78963	1.41383	1.67986	GeneID:102264780,Genbank:XM_005900895.2	chemokine (C-C motif) receptor-like 2, transcript variant X1	GO:0004950,GO:0005887,GO:0006935,GO:0006954,GO:0048020	chemokine receptor activity|integral component of plasma membrane|chemotaxis|inflammatory response|CCR chemokine receptor binding
CD320	106.708	148.737	64.6781	0.434848	-1.20142	0.00455775	0.0632658	Down	1.07636	1.41113	1.6196	0.53505	0.7385	0.913164	GeneID:102275395,Genbank:XM_005890724.2	CD320 molecule, transcript variant X1	GO:0005509,GO:0005887,GO:0008083,GO:0015889,GO:0030890,GO:0031296	calcium ion binding|integral component of plasma membrane|growth factor activity|cobalamin transport|positive regulation of B cell proliferation|B cell costimulation
CD44	400.428	534.722	266.134	0.497705	-1.00664	0.000215734	0.00693853	Down	1.74259	1.31762	1.69428	0.760391	0.966904	0.711559	GeneID:102282706,Genbank:XM_005890902.1	CD44 molecule (Indian blood group), transcript variant X4	GO:0005540,GO:0005886,GO:0007155,GO:0016021,GO:0016324,GO:0031258,GO:0042995,GO:0044319,GO:2000392	hyaluronic acid binding|plasma membrane|cell adhesion|integral component of membrane|apical plasma membrane|lamellipodium membrane|cell projection|wound healing, spreading of cells|regulation of lamellipodium morphogenesis	ko04640,ko04512	Hematopoietic cell lineage|ECM-receptor interaction
CD83	64.765	38.421	91.1091	2.37134	1.2457	0.0414849	0.254244	Up	0.237968	0.250933	0.161578	0.23088	0.658025	0.643041	GeneID:102282111,Genbank:XM_005904500.2	CD83 molecule, transcript variant X1
CD8B	31.4872	15.5692	47.4051	3.0448	1.60635	0.0259309	0.190947	Up	0.106228	0.199997	0.163711	0.676406	0.223007	0.416389	GeneID:102273155,Genbank:XM_005900377.2	CD8b molecule	GO:0002250,GO:0005886,GO:0016021	adaptive immune response|plasma membrane|integral component of membrane	ko04514,ko04660,ko04612,ko04640	Cell adhesion molecules (CAMs)|T cell receptor signaling pathway|Antigen processing and presentation|Hematopoietic cell lineage
CDC26	210.988	295.497	126.478	0.428016	-1.22426	0.000136123	0.00494761	Down	5.32952	3.74586	4.23842	1.75696	2.2539	1.26745	GeneID:102280324,Genbank:XM_005902483.1	cell division cycle 26, transcript variant X1	GO:0005654,GO:0005680,GO:0007049,GO:0030071,GO:0031145,GO:0051301,GO:0070979	nucleoplasm|anaphase-promoting complex|cell cycle|regulation of mitotic metaphase/anaphase transition|anaphase-promoting complex-dependent catabolic process|cell division|protein K11-linked ubiquitination	ko04914,ko04114,ko04110,ko04120,ko04111,ko04113	Progesterone-mediated oocyte maturation|Oocyte meiosis|Cell cycle|Ubiquitin mediated proteolysis|Cell cycle - yeast|Meiosis - yeast
CDC42EP3	735.91	1044.25	427.575	0.409458	-1.28821	7.1788e-06	0.000491384	Down	6.7573	5.83017	4.89833	1.20991	2.70453	3.52542	GeneID:102282451,Genbank:XM_005893748.2	CDC42 effector protein (Rho GTPase binding) 3	GO:0005096,GO:0005519,GO:0005737,GO:0005829,GO:0005886,GO:0007165,GO:0007266,GO:0008360,GO:0012505,GO:0015629,GO:0017049,GO:0030838,GO:0031274	GTPase activator activity|cytoskeletal regulatory protein binding|cytoplasm|cytosol|plasma membrane|signal transduction|Rho protein signal transduction|regulation of cell shape|endomembrane system|actin cytoskeleton|GTP-Rho binding|positive regulation of actin filament polymerization|positive regulation of pseudopodium assembly
CDH17	50.6628	79.2705	22.0551	0.278225	-1.84567	0.0259802	0.191143	Down	0.18251	0.367853	0.166933	0.0265934	0.0350021	0.108287	GeneID:102282829,Genbank:XM_005895530.1	cadherin 17, LI cadherin (liver-intestine)
CDK5	427.084	576.559	277.61	0.481494	-1.05441	0.000124961	0.00464332	Down	3.91897	3.688	4.45234	1.61524	1.97404	2.63016	GeneID:102265949,Genbank:XM_005907799.2	cyclin-dependent kinase 5, transcript variant X2	GO:0001764,GO:0001963,GO:0002039,GO:0004672,GO:0004674,GO:0004693,GO:0005176,GO:0005524,GO:0005634,GO:0005737,GO:0005829,GO:0005856,GO:0006468,GO:0006886,GO:0006887,GO:0006913,GO:0006915,GO:0007049,GO:0007160,GO:0007409,GO:0007416,GO:0007417,GO:0007519,GO:0008045,GO:0008092,GO:0008306,GO:0008542,GO:0009611,GO:0014044,GO:0014069,GO:0016020,GO:0016301,GO:0016310,GO:0016477,GO:0016533,GO:0018105,GO:…	neuron migration|synaptic transmission, dopaminergic|p53 binding|protein kinase activity|protein serine/threonine kinase activity|cyclin-dependent protein serine/threonine kinase activity|ErbB-2 class receptor binding|ATP binding|nucleus|cytoplasm|cytosol|cytoskeleton|protein phosphorylation|intracellular protein transport|exocytosis|nucleocytoplasmic transport|apoptotic process|cell cycle|cell-m…	ko04360	Axon guidance
CDKL2	126.465	172.32	80.6109	0.467798	-1.09604	0.0217505	0.171279	Down	0.348956	0.358539	0.601219	0.192542	0.166141	0.23377	GeneID:102266990,Genbank:XM_005909118.1	cyclin-dependent kinase-like 2 (CDC2-related kinase), transcript variant X2	GO:0004693,GO:0005524,GO:0005634,GO:0005737	cyclin-dependent protein serine/threonine kinase activity|ATP binding|nucleus|cytoplasm
CDKL4	62.7531	111.304	14.202	0.127597	-2.97034	1.07437e-07	1.44162e-05	Down	0.830558	0.32821	0.737109	0.066168	0	0.149493	GeneID:102287228,Genbank:XM_014477562.1	cyclin-dependent kinase-like 4, transcript variant X1	GO:0004693,GO:0005524,GO:0005634,GO:0005737,GO:0006468	cyclin-dependent protein serine/threonine kinase activity|ATP binding|nucleus|cytoplasm|protein phosphorylation
CDKN1B	5816.63	3373.03	8260.23	2.4489	1.29214	4.68566e-05	0.00215273	Up	26.3321	25.2799	21.2506	70.9929	45.6174	51.9361	GeneID:102276245,Genbank:XM_005890030.2	cyclin-dependent kinase inhibitor 1B (p27, Kip1)	GO:0000082,GO:0001890,GO:0004861,GO:0005634,GO:0005768,GO:0005829,GO:0006813,GO:0007096,GO:0007219,GO:0007605,GO:0008284,GO:0010942,GO:0019901,GO:0019903,GO:0030308,GO:0030332,GO:0031116,GO:0031464,GO:0032403,GO:0043066,GO:0045732,GO:0045736,GO:0045892,GO:0048102,GO:0048839,GO:0051271,GO:0060770,GO:0071236,GO:0071285,GO:0071407,GO:0071850,GO:1902746,GO:1904706	G1/S transition of mitotic cell cycle|placenta development|cyclin-dependent protein serine/threonine kinase inhibitor activity|nucleus|endosome|cytosol|potassium ion transport|regulation of exit from mitosis|Notch signaling pathway|sensory perception of sound|positive regulation of cell proliferation|positive regulation of cell death|protein kinase binding|protein phosphatase binding|negative reg…	ko04066,ko04110,ko04012,ko04068,ko04151	HIF-1 signaling pathway|Cell cycle|ErbB signaling pathway|FoxO signaling pathway|PI3K-Akt signaling pathway
CECR2	2712.43	1676.69	3748.17	2.23545	1.16057	1.66126e-07	2.08051e-05	Up	4.01916	3.65975	3.4306	9.10997	9.58562	6.93225	GeneID:102286101,Genbank:XM_014478061.1	cat eye syndrome chromosome region, candidate 2	GO:0000910,GO:0005634,GO:0006309,GO:0007010,GO:0016192,GO:0016569,GO:0021915,GO:0043044,GO:0090537,GO:0097194	cytokinesis|nucleus|apoptotic DNA fragmentation|cytoskeleton organization|vesicle-mediated transport|covalent chromatin modification|neural tube development|ATP-dependent chromatin remodeling|CERF complex|execution phase of apoptosis
CENPE	7.00749	13.0177	0.997316	0.0766125	-3.70628	0.0363502	0.235639	Down	0.00514342	0.0058788	0.025225	0.00262048	0	0.00239187	GeneID:102286344,Genbank:XM_005911800.2	centromere protein E, 312kDa	GO:0000278,GO:0000775,GO:0000776,GO:0000777,GO:0000779,GO:0003777,GO:0005524,GO:0005634,GO:0005654,GO:0005694,GO:0005828,GO:0005829,GO:0005871,GO:0005874,GO:0006890,GO:0007018,GO:0007052,GO:0007059,GO:0007062,GO:0007079,GO:0007080,GO:0007275,GO:0008017,GO:0015630,GO:0016020,GO:0016887,GO:0019886,GO:0030071,GO:0030496,GO:0043515,GO:0045860,GO:0051301,GO:0051310,GO:0051315,GO:0051382,GO:0099606,GO:…	mitotic cell cycle|chromosome, centromeric region|kinetochore|condensed chromosome kinetochore|condensed chromosome, centromeric region|microtubule motor activity|ATP binding|nucleus|nucleoplasm|chromosome|kinetochore microtubule|cytosol|kinesin complex|microtubule|retrograde vesicle-mediated transport, Golgi to ER|microtubule-based movement|mitotic spindle organization|chromosome segregation|sis…
CENPF	18.1964	31.1757	5.217	0.167342	-2.57913	0.00634048	0.0784763	Down	0.039361	0.0160153	0.0576681	0.00427792	0.0136015	0	GeneID:102272590,Genbank:XM_005901279.2	centromere protein F, 350/400kDa
CENPO	31.9886	47.2806	16.6965	0.353137	-1.5017	0.0264194	0.192449	Down	0.307218	0.168247	0.191377	0.0654819	0.138051	0.0235403	GeneID:102282457,Genbank:XM_005895677.2	centromere protein O	GO:0000777,GO:0005634,GO:0034508	condensed chromosome kinetochore|nucleus|centromere complex assembly
CEP135	189.587	116.363	262.81	2.25854	1.17539	0.0220413	0.172524	Up	0.210005	0.250401	0.335806	0.80509	0.531609	0.367634	GeneID:102283210,Genbank:XM_005899049.2	centrosomal protein 135kDa	GO:0000086,GO:0005813,GO:0005814,GO:0005829,GO:0007099,GO:0008022,GO:0010389,GO:0010457,GO:0097711,GO:1902857	G2/M transition of mitotic cell cycle|centrosome|centriole|cytosol|centriole replication|protein C-terminus binding|regulation of G2/M transition of mitotic cell cycle|centriole-centriole cohesion|ciliary basal body-plasma membrane docking|positive regulation of non-motile cilium assembly
CES4A	153.036	13.2655	292.807	22.0728	4.4642	0.00941886	0.100916	Up	0.0274591	0.0279556	0.0467088	1.59586	0.0843121	0.630667	GeneID:102274190,Genbank:XM_005896565.1	carboxylesterase 4A	GO:0005576,GO:0052689	extracellular region|carboxylic ester hydrolase activity
CFAP100	17.6652	7.46489	27.8655	3.73287	1.90029	0.0475736	0.273727	Up	0.0390392	0.0190772	0.00975957	0.0424896	0.0797521	0.0763599	GeneID:102285088,Genbank:XM_005901916.1	cilia and flagella associated protein 100, transcript variant X1	GO:0003341,GO:0031514,GO:0036159,GO:0070840,GO:0097545,GO:2000574	cilium movement|motile cilium|inner dynein arm assembly|dynein complex binding|axonemal outer doublet|regulation of microtubule motor activity
CFAP99	12.3423	20.5669	4.11766	0.200208	-2.32043	0.0432403	0.259729	Down	0.0764428	0.0367781	0.0125367	0.0274881	0.0147313	0	GeneID:102282171,Genbank:XM_005894436.1	cilia and flagella associated protein 99	GO:0042995	cell projection
CGN	26.4539	44.1538	8.7539	0.198259	-2.33454	0.00303976	0.0482566	Down	0.0985994	0.0770196	0.133748	0.00907858	0.0482949	0.0205093	GeneID:102274854,Genbank:XM_005894959.2	cingulin	GO:0003774,GO:0005923,GO:0016459	motor activity|bicellular tight junction|myosin complex	ko04530	Tight junction
CHAC1	38.2772	4.83422	71.7201	14.8359	3.89102	0.00973461	0.103187	Up	0.0165535	0.0962754	0.0163457	1.19104	0.659466	0.164789	GeneID:102277990,Genbank:XM_005903959.2	ChaC glutathione-specific gamma-glutamylcyclotransferase 1, transcript variant X1	GO:0003839,GO:0005112,GO:0005802,GO:0005829,GO:0006750,GO:0006751,GO:0006986,GO:0007219,GO:0010955,GO:0016829,GO:0022008,GO:0045746,GO:0070059	gamma-glutamylcyclotransferase activity|Notch binding|trans-Golgi network|cytosol|glutathione biosynthetic process|glutathione catabolic process|response to unfolded protein|Notch signaling pathway|negative regulation of protein processing|lyase activity|neurogenesis|negative regulation of Notch signaling pathway|intrinsic apoptotic signaling pathway in response to endoplasmic reticulum stress
CHN1	2293.96	3764.96	822.959	0.218584	-2.19374	0.000150862	0.00533603	Down	20.1311	14.2287	8.44642	2.408	3.2376	3.38884	GeneID:102283223,Genbank:XM_005902543.1	chimerin 1, transcript variant X2	GO:0005070,GO:0005096,GO:0005737,GO:0005829,GO:0008045,GO:0035556,GO:0043087,GO:0046872,GO:0046875,GO:0048013,GO:0050770,GO:0051056	SH3/SH2 adaptor activity|GTPase activator activity|cytoplasm|cytosol|motor neuron axon guidance|intracellular signal transduction|regulation of GTPase activity|metal ion binding|ephrin receptor binding|ephrin receptor signaling pathway|regulation of axonogenesis|regulation of small GTPase mediated signal transduction
CHRDL2	63.9811	112.304	15.6581	0.139426	-2.84243	0.000701159	0.0170814	Down	0.576801	0.292173	0.990317	0.0617325	0.114998	0.0420061	GeneID:102282659,Genbank:XM_005903221.2	chordin-like 2, transcript variant X2	GO:0001503,GO:0005615,GO:0005737,GO:0030154,GO:0051216	ossification|extracellular space|cytoplasm|cell differentiation|cartilage development
CHRNA1	2496.23	1661.76	3330.71	2.00433	1.00312	0.0127656	0.121936	Up	4.5231	7.68419	1.83933	7.80395	11.0954	9.94713	GeneID:102282941,Genbank:XM_005902541.2	cholinergic receptor, nicotinic, alpha 1 (muscle)	GO:0003009,GO:0005892,GO:0007271,GO:0007274,GO:0007528,GO:0009986,GO:0015464,GO:0019228,GO:0022848,GO:0030054,GO:0031594,GO:0035094,GO:0042166,GO:0045211,GO:0046716,GO:0048630,GO:0050905,GO:0070050,GO:0098655	skeletal muscle contraction|acetylcholine-gated channel complex|synaptic transmission, cholinergic|neuromuscular synaptic transmission|neuromuscular junction development|cell surface|acetylcholine receptor activity|neuronal action potential|acetylcholine-gated cation-selective channel activity|cell junction|neuromuscular junction|response to nicotine|acetylcholine binding|postsynaptic membrane|mu…	ko04080	Neuroactive ligand-receptor interaction
CHRNA3	539.351	720.317	358.385	0.497538	-1.00712	8.39509e-05	0.00340374	Down	2.99874	3.44601	2.75079	2.14942	1.76866	1.06541	GeneID:102282505,Genbank:XM_014478579.1	cholinergic receptor, nicotinic, alpha 3 (neuronal)	GO:0005892,GO:0007165,GO:0007399,GO:0015464,GO:0022848,GO:0022850,GO:0030054,GO:0035095,GO:0045211,GO:0060084	acetylcholine-gated channel complex|signal transduction|nervous system development|acetylcholine receptor activity|acetylcholine-gated cation-selective channel activity|serotonin-gated cation-selective channel activity|cell junction|behavioral response to nicotine|postsynaptic membrane|synaptic transmission involved in micturition	ko04080,ko04725	Neuroactive ligand-receptor interaction|Cholinergic synapse
CIB2	470.234	797.507	142.962	0.179261	-2.47987	1.24682e-05	0.000764138	Down	13.1896	5.99008	9.7293	1.17076	1.64326	3.35323	GeneID:102281945,Genbank:XM_005906606.2	calcium and integrin binding family member 2, transcript variant X1	GO:0000287,GO:0001750,GO:0001917,GO:0005178,GO:0005509,GO:0005737,GO:0005927,GO:0007204,GO:0031594,GO:0032403,GO:0032420,GO:0032437,GO:0042383,GO:0042803,GO:0045494,GO:0055074,GO:0071318,GO:0072562	magnesium ion binding|photoreceptor outer segment|photoreceptor inner segment|integrin binding|calcium ion binding|cytoplasm|muscle tendon junction|positive regulation of cytosolic calcium ion concentration|neuromuscular junction|protein complex binding|stereocilium|cuticular plate|sarcolemma|protein homodimerization activity|photoreceptor cell maintenance|calcium ion homeostasis|cellular respons…
CIDEC	91.1592	169.064	13.2539	0.0783958	-3.67308	0.00204397	0.0361858	Down	2.04097	0.917243	0.18984	0.093226	0.118541	0.0504338	GeneID:102266895,Genbank:XM_014481939.1	cell death-inducing DFFA-like effector c, transcript variant X2	GO:0005634,GO:0005783,GO:0005811,GO:0005829,GO:0006351,GO:0006355,GO:0034389,GO:0042981,GO:0097194	nucleus|endoplasmic reticulum|lipid droplet|cytosol|transcription, DNA-templated|regulation of transcription, DNA-templated|lipid particle organization|regulation of apoptotic process|execution phase of apoptosis
CIITA	666.682	350.34	983.024	2.80592	1.48847	0.0110088	0.111854	Up	0.71455	0.654171	1.03362	3.73295	2.27979	1.53113	GeneID:102288153,Genbank:XM_014483761.1	class II, major histocompatibility complex, transactivator			ko04612	Antigen processing and presentation
CILP	7488.32	12212.7	2763.95	0.226318	-2.14358	0.000341061	0.0097404	Down	43.5752	19.3017	22.3929	5.62848	7.69186	7.05362	GeneID:102288297,Genbank:XM_005899966.1	cartilage intermediate layer protein, nucleotide pyrophosphohydrolase	GO:0005578,GO:0005615,GO:0031012,GO:0043569,GO:0070062	proteinaceous extracellular matrix|extracellular space|extracellular matrix|negative regulation of insulin-like growth factor receptor signaling pathway|extracellular exosome
CIRBP	3732.83	1645.15	5820.51	3.53799	1.82293	9.53715e-17	1.07496e-13	Up	4.00382	5.11828	6.29313	16.7505	19.7516	18.6857	GeneID:102278299,Genbank:XM_005890451.2	cold inducible RNA binding protein, transcript variant X1	GO:0003723,GO:0003730,GO:0005634,GO:0005654,GO:0005730,GO:0005737,GO:0009409,GO:0009411,GO:0010494,GO:0030371,GO:0034063,GO:0045727,GO:0048255,GO:0070181	RNA binding|mRNA 3'-UTR binding|nucleus|nucleoplasm|nucleolus|cytoplasm|response to cold|response to UV|cytoplasmic stress granule|translation repressor activity|stress granule assembly|positive regulation of translation|mRNA stabilization|small ribosomal subunit rRNA binding
CISD1	1721.4	2442.76	1000.04	0.409388	-1.28846	1.78044e-06	0.000150768	Down	20.4674	20.8433	26.893	5.83087	10.5843	12.1213	GeneID:102286754,Genbank:XM_005895850.1	CDGSH iron sulfur domain 1, transcript variant X4	GO:0005741,GO:0016021,GO:0042802,GO:0043457,GO:0046872,GO:0051537	mitochondrial outer membrane|integral component of membrane|identical protein binding|regulation of cellular respiration|metal ion binding|2 iron, 2 sulfur cluster binding
CITED1	26.9386	6.12824	47.7489	7.79162	2.96192	0.000297936	0.00882172	Up	0.0919094	0.0460185	0.116138	0.479417	0.238751	0.433476	GeneID:102272977,Genbank:XM_005904021.2	Cbp/p300-interacting transactivator, with Glu/Asp-rich carboxy-terminal domain, 1, transcript variant X3	GO:0001105,GO:0001570,GO:0001658,GO:0003682,GO:0003713,GO:0005634,GO:0005829,GO:0006357,GO:0006913,GO:0006915,GO:0007179,GO:0007420,GO:0008022,GO:0030318,GO:0032496,GO:0032868,GO:0034341,GO:0042438,GO:0042803,GO:0043524,GO:0043627,GO:0044212,GO:0045668,GO:0045892,GO:0045893,GO:0050693,GO:0051591,GO:0060395,GO:0060711,GO:0060712,GO:0070410,GO:0070555,GO:0070669,GO:0070670,GO:0070741,GO:0071104,GO:…	RNA polymerase II transcription coactivator activity|vasculogenesis|branching involved in ureteric bud morphogenesis|chromatin binding|transcription coactivator activity|nucleus|cytosol|regulation of transcription from RNA polymerase II promoter|nucleocytoplasmic transport|apoptotic process|transforming growth factor beta receptor signaling pathway|brain development|protein C-terminus binding|mel…
CKAP2	48.5182	71.4896	25.5468	0.35735	-1.48459	0.00910754	0.0988496	Down	0.236126	0.280859	0.325936	0.116158	0.0977689	0.0350757	GeneID:102281439,Genbank:XM_005900251.2	cytoskeleton associated protein 2, transcript variant X2	GO:0005737,GO:0005874,GO:0006915,GO:0007049	cytoplasm|microtubule|apoptotic process|cell cycle
CLCF1	117.652	78.2514	157.052	2.00702	1.00506	0.0446693	0.264434	Up	0.311194	0.469348	0.901538	1.4788	0.77505	1.15058	GeneID:102270505,Genbank:XM_014480750.1	cardiotrophin-like cytokine factor 1	GO:0002639,GO:0002830,GO:0005102,GO:0005125,GO:0005127,GO:0005576,GO:0005622,GO:0007166,GO:0007259,GO:0008284,GO:0030183,GO:0030890,GO:0042531,GO:0043524,GO:0046982,GO:0048295,GO:0048711,GO:0050727,GO:0051466,GO:0051896,GO:0070372,GO:0097058,GO:0097059,GO:2000672	positive regulation of immunoglobulin production|positive regulation of type 2 immune response|receptor binding|cytokine activity|ciliary neurotrophic factor receptor binding|extracellular region|intracellular|cell surface receptor signaling pathway|JAK-STAT cascade|positive regulation of cell proliferation|B cell differentiation|positive regulation of B cell proliferation|positive regulation of …	ko04060	Cytokine-cytokine receptor interaction
CLEC1A	873.78	491.411	1256.15	2.55621	1.35401	0.00250379	0.041871	Up	1.44116	2.4921	2.25847	2.89864	6.31827	5.78742	GeneID:102277498,Genbank:XM_005898859.1	C-type lectin domain family 1, member A, transcript variant X1	GO:0016021,GO:0030246	integral component of membrane|carbohydrate binding
CLIC3	19.1781	30.7063	7.64996	0.249134	-2.00501	0.0251647	0.187841	Down	0.556639	0.535106	0.330967	0.184307	0.0659474	0	GeneID:102277949,Genbank:XM_005911589.1	chloride intracellular channel 3	GO:0005244,GO:0005254,GO:0005634,GO:0005737,GO:0006821,GO:0007165,GO:0016604,GO:0034707,GO:0034765,GO:0070062	voltage-gated ion channel activity|chloride channel activity|nucleus|cytoplasm|chloride transport|signal transduction|nuclear body|chloride channel complex|regulation of ion transmembrane transport|extracellular exosome
CLSTN2	151.035	257.937	44.133	0.1711	-2.54709	0.0490648	0.27934	Down	1.11972	0.500303	0.216181	0.0475872	0.145082	0.224869	GeneID:102283983,Genbank:XM_005904359.2	calsyntenin 2	GO:0000139,GO:0005509,GO:0005789,GO:0007156,GO:0009986,GO:0014069,GO:0016021,GO:0045211,GO:0050806,GO:0051965	Golgi membrane|calcium ion binding|endoplasmic reticulum membrane|homophilic cell adhesion via plasma membrane adhesion molecules|cell surface|postsynaptic density|integral component of membrane|postsynaptic membrane|positive regulation of synaptic transmission|positive regulation of synapse assembly
CMKLR1	55.7112	75.3551	36.0674	0.478632	-1.06301	0.0432799	0.259729	Down	0.42632	0.420212	0.814292	0.411767	0.460214	0.195003	GeneID:102271775,Genbank:XM_005911765.2	chemerin chemokine-like receptor 1	GO:0004930,GO:0005886,GO:0006935,GO:0007186,GO:0010759,GO:0016021,GO:0032088,GO:0032695,GO:0045600,GO:0050848	G-protein coupled receptor activity|plasma membrane|chemotaxis|G-protein coupled receptor signaling pathway|positive regulation of macrophage chemotaxis|integral component of membrane|negative regulation of NF-kappaB transcription factor activity|negative regulation of interleukin-12 production|positive regulation of fat cell differentiation|regulation of calcium-mediated signaling
CNRIP1	502.727	268.392	737.062	2.74622	1.45745	0.000920642	0.0205971	Up	2.42208	2.35473	1.27522	7.3571	4.20794	5.1204	GeneID:102272557,Genbank:XM_005893575.2	cannabinoid receptor interacting protein 1	GO:0005737,GO:0005886,GO:0008022,GO:0031718,GO:0043209	cytoplasm|plasma membrane|protein C-terminus binding|type 1 cannabinoid receptor binding|myelin sheath
CNTN1	131.521	191.378	71.6642	0.374464	-1.4171	0.0108339	0.110343	Down	0.422885	0.21672	0.185559	0.100007	0.111317	0.133947	GeneID:102287043,Genbank:XM_005896820.2	contactin 1, transcript variant X2	GO:0005886,GO:0007155,GO:0007219,GO:0031175,GO:0031225	plasma membrane|cell adhesion|Notch signaling pathway|neuron projection development|anchored component of membrane	ko04514	Cell adhesion molecules (CAMs)
COL11A2	226.082	349.314	102.849	0.294431	-1.764	0.0420323	0.255902	Down	0.997159	0.154998	0.604759	0.124562	0.0814811	0.281194	GeneID:102285415,Genbank:XM_005891387.2	collagen, type XI, alpha 2, transcript variant X2	GO:0005201,GO:0005576,GO:0005578,GO:0005581,GO:0046872	extracellular matrix structural constituent|extracellular region|proteinaceous extracellular matrix|collagen trimer|metal ion binding	ko04974	Protein digestion and absorption
COL1A1	5803.83	9368.86	2238.8	0.238962	-2.06515	5.2779e-21	1.11542e-17	Down	20.1652	16.4181	19.1261	3.89635	5.50402	5.06383	GeneID:102265105,Genbank:XM_005890325.2	collagen, type I, alpha 1	GO:0001568,GO:0001649,GO:0001957,GO:0001958,GO:0002020,GO:0005201,GO:0005584,GO:0005615,GO:0005737,GO:0007601,GO:0007605,GO:0010718,GO:0010812,GO:0015031,GO:0030199,GO:0030335,GO:0032964,GO:0034504,GO:0034505,GO:0042802,GO:0043589,GO:0045893,GO:0046872,GO:0048407,GO:0048706,GO:0060325,GO:0060346,GO:0060351,GO:0070208,GO:0071230,GO:0071260,GO:0090263	blood vessel development|osteoblast differentiation|intramembranous ossification|endochondral ossification|protease binding|extracellular matrix structural constituent|collagen type I trimer|extracellular space|cytoplasm|visual perception|sensory perception of sound|positive regulation of epithelial to mesenchymal transition|negative regulation of cell-substrate adhesion|protein transport|collage…	ko04974,ko04611,ko04151,ko04512,ko04510	Protein digestion and absorption|Platelet activation|PI3K-Akt signaling pathway|ECM-receptor interaction|Focal adhesion
COL1A2	7637.65	11821.6	3453.69	0.292151	-1.77521	1.78418e-16	1.88532e-13	Down	25.8101	22.1521	25.8404	5.94762	9.1474	7.11039	GeneID:102267202,Genbank:XM_005909695.2	collagen, type I, alpha 2	GO:0001501,GO:0001568,GO:0002020,GO:0005201,GO:0005584,GO:0005615,GO:0005783,GO:0007179,GO:0007266,GO:0008217,GO:0030199,GO:0030674,GO:0042802,GO:0043589,GO:0046332,GO:0046872,GO:0048407,GO:0070208,GO:0071230	skeletal system development|blood vessel development|protease binding|extracellular matrix structural constituent|collagen type I trimer|extracellular space|endoplasmic reticulum|transforming growth factor beta receptor signaling pathway|Rho protein signal transduction|regulation of blood pressure|collagen fibril organization|protein binding, bridging|identical protein binding|skin morphogenesis|…	ko04974,ko04611,ko04151,ko04512,ko04510	Protein digestion and absorption|Platelet activation|PI3K-Akt signaling pathway|ECM-receptor interaction|Focal adhesion
COL20A1	31.1686	16.4148	45.9223	2.79762	1.4842	0.0325904	0.219963	Up	0.0110129	0.073642	0	0.102576	0.0644922	0.0492176	GeneID:102270274,Genbank:XM_014483462.1	collagen, type XX, alpha 1	GO:0005576,GO:0005581,GO:0005615,GO:0005788	extracellular region|collagen trimer|extracellular space|endoplasmic reticulum lumen
COL21A1	63.6046	94.3107	32.8985	0.348831	-1.5194	0.0479794	0.275226	Down	0.148503	0.187046	0.421494	0.095461	0.0838845	0.0723159	GeneID:102269384,Genbank:XM_005902647.2	collagen, type XXI, alpha 1	GO:0005576,GO:0005578,GO:0005581,GO:0005788,GO:0005829	extracellular region|proteinaceous extracellular matrix|collagen trimer|endoplasmic reticulum lumen|cytosol	ko04974	Protein digestion and absorption
COL22A1	120.597	63.1248	178.069	2.82091	1.49616	0.0107273	0.109853	Up	0.245325	0.0855333	0.0279362	0.378388	0.156042	0.350955	GeneID:102281931,Genbank:XM_005904049.2	collagen, type XXII, alpha 1	GO:0005576,GO:0005578,GO:0005581,GO:0005788	extracellular region|proteinaceous extracellular matrix|collagen trimer|endoplasmic reticulum lumen	ko04974	Protein digestion and absorption
COL3A1	18764.8	32510	5019.46	0.154397	-2.69528	3.20132e-17	4.92043e-14	Down	57.9462	42.3855	68.3294	5.8287	11.9564	8.8639	GeneID:102279325,Genbank:XM_005889540.1	collagen, type III, alpha 1			ko04974,ko04611	Protein digestion and absorption|Platelet activation
COL4A1	15161.7	20530.5	9792.88	0.476992	-1.06796	2.78795e-07	3.16348e-05	Down	38.7587	25.3406	33.3512	14.5818	17.4682	15.4921	GeneID:102282767,Genbank:XM_005904643.2	collagen, type IV, alpha 1	GO:0005201,GO:0005581,GO:0005604	extracellular matrix structural constituent|collagen trimer|basement membrane	ko04974,ko04151,ko04512,ko04510	Protein digestion and absorption|PI3K-Akt signaling pathway|ECM-receptor interaction|Focal adhesion
COL5A1	1293.19	1743.51	842.875	0.483435	-1.04861	3.95108e-06	0.000299556	Down	3.94651	2.44003	3.14002	1.40516	1.90139	1.30754	GeneID:102266857,Genbank:XM_005897451.2	collagen, type V, alpha 1	GO:0001568,GO:0003007,GO:0005178,GO:0005201,GO:0005576,GO:0005588,GO:0005604,GO:0005788,GO:0007155,GO:0008201,GO:0016477,GO:0030198,GO:0030199,GO:0030574,GO:0031012,GO:0032964,GO:0035313,GO:0035989,GO:0043394,GO:0043588,GO:0045112,GO:0046872,GO:0048407,GO:0048592,GO:0051128,GO:0070062,GO:0097435,GO:1903225	blood vessel development|heart morphogenesis|integrin binding|extracellular matrix structural constituent|extracellular region|collagen type V trimer|basement membrane|endoplasmic reticulum lumen|cell adhesion|heparin binding|cell migration|extracellular matrix organization|collagen fibril organization|collagen catabolic process|extracellular matrix|collagen biosynthetic process|wound healing, sp…	ko04974	Protein digestion and absorption
COL5A2	2424.88	3717.08	1132.68	0.304723	-1.71443	5.5971e-05	0.00248373	Down	8.52275	4.1923	5.75011	1.67363	2.14357	1.61818	GeneID:102279037,Genbank:XM_005889539.2	collagen, type V, alpha 2	GO:0001501,GO:0001503,GO:0005201,GO:0005576,GO:0005588,GO:0005615,GO:0005788,GO:0030198,GO:0030199,GO:0030574,GO:0031012,GO:0043588,GO:0046332,GO:0046872,GO:0048592,GO:0071230,GO:1903225	skeletal system development|ossification|extracellular matrix structural constituent|extracellular region|collagen type V trimer|extracellular space|endoplasmic reticulum lumen|extracellular matrix organization|collagen fibril organization|collagen catabolic process|extracellular matrix|skin development|SMAD binding|metal ion binding|eye morphogenesis|cellular response to amino acid stimulus|nega…	ko04974	Protein digestion and absorption
COL6A6	342.755	548.292	137.218	0.250264	-1.99848	0.000720012	0.0173655	Down	1.00248	0.366888	0.888224	0.164177	0.267004	0.195112	GeneID:102272379,Genbank:XM_005898396.2	collagen, type VI, alpha 6	GO:0005576,GO:0005578,GO:0005581,GO:0007155,GO:0030574,GO:0031012	extracellular region|proteinaceous extracellular matrix|collagen trimer|cell adhesion|collagen catabolic process|extracellular matrix	ko04974,ko04151,ko04512,ko04510	Protein digestion and absorption|PI3K-Akt signaling pathway|ECM-receptor interaction|Focal adhesion
COPZ2	210.69	313.317	108.063	0.3449	-1.53575	4.20428e-06	0.000315919	Down	3.22046	3.83951	3.83675	1.38294	1.29799	1.30139	GeneID:102278028,Genbank:XM_005890374.2	coatomer protein complex, subunit zeta 2, transcript variant X2	GO:0000139,GO:0005789,GO:0005801,GO:0005829,GO:0006886,GO:0006888,GO:0006890,GO:0030126,GO:0030133,GO:0033116	Golgi membrane|endoplasmic reticulum membrane|cis-Golgi network|cytosol|intracellular protein transport|ER to Golgi vesicle-mediated transport|retrograde vesicle-mediated transport, Golgi to ER|COPI vesicle coat|transport vesicle|endoplasmic reticulum-Golgi intermediate compartment membrane
COQ10A	10533	14064.5	7001.48	0.49781	-1.00633	0.00111963	0.0238571	Down	133.356	86.1792	142.665	44.8549	61.6512	83.3631	GeneID:102284911,Genbank:XM_014480685.1	coenzyme Q10A	GO:0005739,GO:0005743,GO:0006744,GO:0045333,GO:0048039	mitochondrion|mitochondrial inner membrane|ubiquinone biosynthetic process|cellular respiration|ubiquinone binding
COQ6	803.283	1082.59	523.98	0.484008	-1.0469	2.46553e-05	0.00129055	Down	4.84744	4.81923	6.43167	1.84435	2.86422	3.84803	GeneID:102278708,Genbank:XM_005893807.2	coenzyme Q6 monooxygenase	GO:0005743,GO:0005794,GO:0006744,GO:0016709,GO:0042995,GO:0071949	mitochondrial inner membrane|Golgi apparatus|ubiquinone biosynthetic process|oxidoreductase activity, acting on paired donors, with incorporation or reduction of molecular oxygen, NAD(P)H as one donor, and incorporation of one atom of oxygen|cell projection|FAD binding	ko00130	Ubiquinone and other terpenoid-quinone biosynthesis
COQ7	446.998	598.071	295.925	0.4948	-1.01508	0.0470059	0.271795	Down	3.45998	3.5319	6.82411	1.15586	2.39061	3.17063	GeneID:102287123,Genbank:XM_014483288.1	coenzyme Q7 homolog, ubiquinone (yeast), transcript variant X3	GO:0004497,GO:0005634,GO:0005743,GO:0006744,GO:0046872	monooxygenase activity|nucleus|mitochondrial inner membrane|ubiquinone biosynthetic process|metal ion binding	ko00130	Ubiquinone and other terpenoid-quinone biosynthesis
CPB1	805.768	1403.44	208.095	0.148274	-2.75366	0.0252781	0.188272	Down	18.7858	3.96448	7.26707	1.39438	0.852949	2.34048	GeneID:102265167,Genbank:XM_005902434.1	carboxypeptidase B1 (tissue)	GO:0004181,GO:0005615,GO:0008270	metallocarboxypeptidase activity|extracellular space|zinc ion binding	ko04974,ko04972	Protein digestion and absorption|Pancreatic secretion
CPED1	3917.63	5414.62	2420.64	0.447056	-1.16147	1.40283e-07	1.79679e-05	Down	12.1401	13.3529	14.5423	3.94467	5.69104	7.97327	GeneID:102275889,Genbank:XM_005894416.2	cadherin-like and PC-esterase domain containing 1	GO:0005783	endoplasmic reticulum
CPN2	77.9672	49.6313	106.303	2.14185	1.09886	0.0174205	0.149118	Up	0.450389	0.377484	0.133025	0.706204	0.713821	0.853215	GeneID:102264792,Genbank:XM_005903392.1	carboxypeptidase N, polypeptide 2	GO:0004181,GO:0005576,GO:0030234,GO:0030449,GO:0050821,GO:0070062,GO:0072562	metallocarboxypeptidase activity|extracellular region|enzyme regulator activity|regulation of complement activation|protein stabilization|extracellular exosome|blood microparticle
CPXM1	232.852	334.247	131.457	0.393292	-1.34633	0.0108062	0.11026	Down	0.912986	1.42503	1.39426	0.171846	0.874724	0.425483	GeneID:102270472,Genbank:XM_005893935.1	carboxypeptidase X (M14 family), member 1, transcript variant X2	GO:0005615,GO:0008270,GO:0016787	extracellular space|zinc ion binding|hydrolase activity
CREBRF	5095.13	2551.21	7639.05	2.99428	1.58221	3.68239e-13	2.00833e-10	Up	4.8199	4.40954	4.26096	14.3409	11.5029	11.6297	GeneID:102274387,Genbank:XM_005899775.2	CREB3 regulatory factor	GO:0000122,GO:0000977,GO:0001228,GO:0005634,GO:0005654,GO:0005737,GO:0016604,GO:0030968,GO:0032388,GO:0034976,GO:0042711,GO:0045732,GO:0045944,GO:0051222,GO:1900102,GO:1900170,GO:1902213	negative regulation of transcription from RNA polymerase II promoter|RNA polymerase II regulatory region sequence-specific DNA binding|transcriptional activator activity, RNA polymerase II transcription regulatory region sequence-specific DNA binding|nucleus|nucleoplasm|cytoplasm|nuclear body|endoplasmic reticulum unfolded protein response|positive regulation of intracellular transport|response t…
CRHR1	911.008	1383.58	438.433	0.316882	-1.65798	0.00131249	0.0270147	Down	4.66721	7.02527	5.03132	0.0184668	3.72672	2.17764	GeneID:102272695,Genbank:XM_005905352.1	corticotropin releasing hormone receptor 1	GO:0005768,GO:0007166,GO:0007189,GO:0015056,GO:0016021,GO:0031226,GO:0051458,GO:0071376,GO:2000852	endosome|cell surface receptor signaling pathway|adenylate cyclase-activating G-protein coupled receptor signaling pathway|corticotrophin-releasing factor receptor activity|integral component of membrane|intrinsic component of plasma membrane|corticotropin secretion|cellular response to corticotropin-releasing hormone stimulus|regulation of corticosterone secretion	ko04080,ko04730	Neuroactive ligand-receptor interaction|Long-term depression
CROCC	139.081	88.3713	189.79	2.14765	1.10276	0.00352498	0.0530692	Up	0.111404	0.0430123	0.0803356	0.261609	0.210589	0.267266	GeneID:102278557,Genbank:XM_014481528.1	ciliary rootlet coiled-coil, rootletin	GO:0001917,GO:0003779,GO:0005198,GO:0005813,GO:0005814,GO:0005829,GO:0005886,GO:0007098,GO:0008104,GO:0010457,GO:0010669,GO:0015629,GO:0019894,GO:0032053,GO:0033365,GO:0035253,GO:0045494,GO:0045724,GO:0051656,GO:1903566	photoreceptor inner segment|actin binding|structural molecule activity|centrosome|centriole|cytosol|plasma membrane|centrosome cycle|protein localization|centriole-centriole cohesion|epithelial structure maintenance|actin cytoskeleton|kinesin binding|ciliary basal body organization|protein localization to organelle|ciliary rootlet|photoreceptor cell maintenance|positive regulation of cilium assem…
CRYBG3	2838.56	4027.85	1649.27	0.409466	-1.28818	0.000272565	0.00830317	Down	4.1564	3.32626	5.7209	2.31094	1.22958	1.64379	GeneID:102275278,Genbank:XM_005908350.2	beta-gamma crystallin domain containing 3	GO:0030246,GO:0043234,GO:0051018	carbohydrate binding|protein complex|protein kinase A binding
CSRNP3	276.503	369.146	183.859	0.498064	-1.0056	0.0011039	0.023595	Down	1.37667	1.57649	0.919914	0.815345	0.735694	0.482085	GeneID:102285427,Genbank:XM_005893455.2	cysteine-serine-rich nuclear protein 3	GO:0001228,GO:0003700,GO:0005634,GO:0006915,GO:0010923,GO:0043065,GO:0043565,GO:0045944	transcriptional activator activity, RNA polymerase II transcription regulatory region sequence-specific DNA binding|DNA binding transcription factor activity|nucleus|apoptotic process|negative regulation of phosphatase activity|positive regulation of apoptotic process|sequence-specific DNA binding|positive regulation of transcription from RNA polymerase II promoter
CST6	728.506	1033.49	423.516	0.40979	-1.28704	0.0024582	0.0415192	Down	26.4559	29.0196	15.7417	10.5954	10.2737	13.4709	GeneID:102273797,Genbank:XM_014477695.1	cystatin E/M
CTSF	2020.37	1253.6	2787.13	2.22329	1.1527	2.35077e-07	2.75471e-05	Up	6.49298	6.84584	5.41735	16.3858	15.6161	13.6625	GeneID:102282298,Genbank:XM_005903537.2	cathepsin F, transcript variant X2	GO:0004197,GO:0005615,GO:0005764,GO:0006508,GO:0019886,GO:0043202,GO:0051603,GO:0070062,GO:1903561	cysteine-type endopeptidase activity|extracellular space|lysosome|proteolysis|antigen processing and presentation of exogenous peptide antigen via MHC class II|lysosomal lumen|proteolysis involved in cellular protein catabolic process|extracellular exosome|extracellular vesicle	ko04142,ko04210	Lysosome|Apoptosis
CTSK	1734.23	886.268	2582.19	2.91355	1.54278	0.00381861	0.0560428	Up	3.78435	3.19662	3.83737	13.5409	11.5213	5.65609	GeneID:102287709,Genbank:XM_005894914.2	cathepsin K	GO:0004197,GO:0005615,GO:0005764,GO:0051603	cysteine-type endopeptidase activity|extracellular space|lysosome|proteolysis involved in cellular protein catabolic process	ko04620,ko04142,ko04380,ko04210	Toll-like receptor signaling pathway|Lysosome|Osteoclast differentiation|Apoptosis
CYSLTR2	103.636	61.599	145.673	2.36485	1.24175	0.00248057	0.0416862	Up	0.32816	0.461359	0.460852	0.715283	1.07459	0.868378	GeneID:102267440,Genbank:XM_005904526.2	cysteinyl leukotriene receptor 2	GO:0004974,GO:0005887,GO:0007200,GO:0007218,GO:0008528	leukotriene receptor activity|integral component of plasma membrane|phospholipase C-activating G-protein coupled receptor signaling pathway|neuropeptide signaling pathway|G-protein coupled peptide receptor activity	ko04080,ko04020	Neuroactive ligand-receptor interaction|Calcium signaling pathway
CYYR1	2511.17	1621.53	3400.82	2.0973	1.06853	1.09746e-06	0.000100296	Up	7.14309	7.22544	6.92557	12.918	14.4882	15.0127	GeneID:102272880,Genbank:XM_005901348.2	cysteine/tyrosine-rich 1	GO:0016021	integral component of membrane
DAB1	27.0693	11.9289	42.2097	3.53845	1.82312	0.0199342	0.161799	Up	0.050575	0.0179403	0.0176916	0.072	0.161329	0.130103	GeneID:102269016,Genbank:XM_005903328.1	Dab, reelin signal transducer, homolog 1 (Drosophila), transcript variant X2	GO:0005829,GO:0005903,GO:0007162,GO:0007264,GO:0007411,GO:0007494,GO:0007628,GO:0014069,GO:0016020,GO:0016358,GO:0021517,GO:0021589,GO:0021813,GO:0021942,GO:0042493,GO:0043005,GO:0043025,GO:0043231,GO:0043548,GO:0045177,GO:0045666,GO:0045860,GO:0046426,GO:0048471,GO:0048712,GO:0050771,GO:0051645,GO:0097477	cytosol|brush border|negative regulation of cell adhesion|small GTPase mediated signal transduction|axon guidance|midgut development|adult walking behavior|postsynaptic density|membrane|dendrite development|ventral spinal cord development|cerebellum structural organization|cell-cell adhesion involved in neuronal-glial interactions involved in cerebral cortex radial glia guided migration|radial gl…
DAGLA	81.6385	112.477	50.8	0.451648	-1.14673	0.0126542	0.121348	Down	0.335466	0.25224	0.346548	0.162855	0.240945	0.266927	GeneID:102275007,Genbank:XM_005909873.1	diacylglycerol lipase, alpha	GO:0007216,GO:0007405,GO:0016021,GO:0016787,GO:0019369,GO:0022008,GO:0042136,GO:0043196,GO:0045211,GO:0046340,GO:0046872,GO:0071926,GO:0098921	G-protein coupled glutamate receptor signaling pathway|neuroblast proliferation|integral component of membrane|hydrolase activity|arachidonic acid metabolic process|neurogenesis|neurotransmitter biosynthetic process|varicosity|postsynaptic membrane|diacylglycerol catabolic process|metal ion binding|endocannabinoid signaling pathway|retrograde trans-synaptic signaling by endocannabinoid	ko04745,ko04925,ko04723	Phototransduction - fly|Aldosterone synthesis and secretion|Retrograde endocannabinoid signaling
DAPK1	542.955	253.312	832.599	3.28686	1.71671	0.0206195	0.16577	Up	0.666886	0.557516	0.279183	1.24127	3.08361	1.24233	GeneID:102268782,Genbank:XM_005909487.2	death-associated protein kinase 1, transcript variant X2
DAPK2	2630.9	1260.99	4000.82	3.17277	1.66574	1.60143e-13	9.66976e-11	Up	3.54429	2.94943	4.41733	13.2111	9.76909	12.5154	GeneID:102285056,Genbank:XM_005894527.2	death-associated protein kinase 2, transcript variant X2	GO:0004674,GO:0005516,GO:0005524,GO:0005737,GO:0005794,GO:0006468,GO:0018105,GO:0018107,GO:0031410,GO:0034423,GO:0035556,GO:0042802,GO:0042981,GO:0043231,GO:0043276,GO:0090023,GO:1990266,GO:2000424,GO:2001242	protein serine/threonine kinase activity|calmodulin binding|ATP binding|cytoplasm|Golgi apparatus|protein phosphorylation|peptidyl-serine phosphorylation|peptidyl-threonine phosphorylation|cytoplasmic vesicle|autophagosome lumen|intracellular signal transduction|identical protein binding|regulation of apoptotic process|intracellular membrane-bounded organelle|anoikis|positive regulation of neutro…
DCAF16	70.0925	31.3224	108.863	3.47555	1.79724	0.000284607	0.0085926	Up	0.16793	0.318952	0.489421	0.537846	1.41141	0.996508	GeneID:102271908,Genbank:XM_005897064.1	DDB1 and CUL4 associated factor 16	GO:0005654,GO:0016567,GO:0043687,GO:0080008	nucleoplasm|protein ubiquitination|post-translational protein modification|Cul4-RING E3 ubiquitin ligase complex
DDC	261.696	414.299	109.093	0.263319	-1.92512	3.11053e-08	4.78089e-06	Down	1.63012	1.29431	2.26181	0.386366	0.488871	0.475272	GeneID:102287020,Genbank:XM_005909966.1	dopa decarboxylase (aromatic L-amino acid decarboxylase), transcript variant X2	GO:0004058,GO:0006520,GO:0030170,GO:0042416	aromatic-L-amino-acid decarboxylase activity|cellular amino acid metabolic process|pyridoxal phosphate binding|dopamine biosynthetic process	ko04728,ko00901,ko00380,ko00950,ko00350,ko00340,ko00965,ko04726,ko00360	Dopaminergic synapse|Indole alkaloid biosynthesis|Tryptophan metabolism|Isoquinoline alkaloid biosynthesis|Tyrosine metabolism|Histidine metabolism|Betalain biosynthesis|Serotonergic synapse|Phenylalanine metabolism
DDI2	13062.1	8292.95	17831.3	2.15018	1.10446	1.86235e-05	0.00104607	Up	29.7724	33.7928	18.7565	69.6172	55.2287	53.2417	GeneID:102278668,Genbank:XM_005888876.1	DNA-damage inducible 1 homolog 2	GO:0004190,GO:0005654,GO:0005829,GO:0016485,GO:0042802,GO:0043130	aspartic-type endopeptidase activity|nucleoplasm|cytosol|protein processing|identical protein binding|ubiquitin binding
DDO	6847.72	1655.96	12039.5	7.2704	2.86203	4.00794e-11	1.47309e-08	Up	2.55904	12.5828	3.01359	54.6638	38.3259	38.3923	GeneID:102287963,Genbank:XM_014476512.1	D-aspartate oxidase, transcript variant X4	GO:0005777,GO:0008445,GO:0046416,GO:0071949	peroxisome|D-aspartate oxidase activity|D-amino acid metabolic process|FAD binding	ko00250,ko04146	Alanine, aspartate and glutamate metabolism|Peroxisome
DDX25	140.31	224.064	56.5552	0.252407	-1.98618	0.00847764	0.0938054	Down	2.25282	0.732051	1.3378	0.222894	0.515055	0.36051	GeneID:102280565,Genbank:XM_005892277.2	DEAD (Asp-Glu-Ala-Asp) box helicase 25	GO:0003723,GO:0004004,GO:0005524,GO:0005634,GO:0005730,GO:0005737,GO:0006406,GO:0006417,GO:0007275,GO:0007286,GO:0008380,GO:0010468,GO:0010501,GO:0033391,GO:0071013	RNA binding|ATP-dependent RNA helicase activity|ATP binding|nucleus|nucleolus|cytoplasm|mRNA export from nucleus|regulation of translation|multicellular organism development|spermatid development|RNA splicing|regulation of gene expression|RNA secondary structure unwinding|chromatoid body|catalytic step 2 spliceosome
DHDH	663.742	999.297	328.187	0.328418	-1.6064	0.0227867	0.176318	Down	4.85886	5.97874	11.8971	2.7787	0.679946	4.49135	GeneID:102280401,Genbank:XM_005895374.2	dihydrodiol dehydrogenase (dimeric)	GO:0042843,GO:0047115,GO:0047837	D-xylose catabolic process|trans-1,2-dihydrobenzene-1,2-diol dehydrogenase activity|D-xylose 1-dehydrogenase (NADP+) activity	ko00040,ko00980	Pentose and glucuronate interconversions|Metabolism of xenobiotics by cytochrome P450
DHRS7B	1238.55	1798.24	678.861	0.377513	-1.4054	4.54312e-06	0.000336888	Down	11.3739	8.43128	13.8134	2.71779	5.38335	6.12965	GeneID:102268329,Genbank:XM_014477498.1	dehydrogenase/reductase (SDR family) member 7B, transcript variant X1	GO:0005789,GO:0016021,GO:0016491	endoplasmic reticulum membrane|integral component of membrane|oxidoreductase activity
DHRS7C	10454.3	14130.2	6778.45	0.479713	-1.05976	2.85729e-05	0.00143774	Down	105.647	107.975	116.57	38.3606	47.7709	74.2742	GeneID:102278385,Genbank:XM_014482102.1	dehydrogenase/reductase (SDR family) member 7C, transcript variant X2	GO:0004745,GO:0005576,GO:0010880,GO:0014801,GO:0033017	retinol dehydrogenase activity|extracellular region|regulation of release of sequestered calcium ion into cytosol by sarcoplasmic reticulum|longitudinal sarcoplasmic reticulum|sarcoplasmic reticulum membrane
DHX8	2450.61	1610.19	3291.02	2.04387	1.0313	2.04782e-05	0.00113044	Up	3.84807	3.82365	3.94645	9.50834	7.7315	6.61129	GeneID:102267187,Genbank:XM_005907660.2	DEAH (Asp-Glu-Ala-His) box polypeptide 8	GO:0000398,GO:0003723,GO:0004004,GO:0005524,GO:0005634,GO:0005654,GO:0005681,GO:0005737,GO:0006396,GO:0008380,GO:0016604,GO:0042802,GO:0071013	mRNA splicing, via spliceosome|RNA binding|ATP-dependent RNA helicase activity|ATP binding|nucleus|nucleoplasm|spliceosomal complex|cytoplasm|RNA processing|RNA splicing|nuclear body|identical protein binding|catalytic step 2 spliceosome	ko03040	Spliceosome
DIO2	27.0283	44.526	9.53066	0.214047	-2.224	0.00485368	0.065773	Down	0.619013	0.725539	0.694335	0.107005	0.223814	0.224166	GeneID:102284841,Genbank:XM_014482051.1	deiodinase, iodothyronine, type II, transcript variant X1	GO:0004800,GO:0016021,GO:0042403,GO:0042446	thyroxine 5'-deiodinase activity|integral component of membrane|thyroid hormone metabolic process|hormone biosynthetic process	ko04919	Thyroid hormone signaling pathway
DLG2	1113.91	710.295	1517.52	2.13646	1.09523	0.017485	0.149373	Up	1.74611	4.18051	0.871338	4.71241	5.09424	5.2263	GeneID:102270381,Genbank:XM_005894632.2	discs, large homolog 2 (Drosophila), transcript variant X1	GO:0004385,GO:0005829,GO:0005886,GO:0007268,GO:0007399,GO:0010923,GO:0014069,GO:0016020,GO:0019233,GO:0019900,GO:0030054,GO:0035255,GO:0043113,GO:0044224,GO:0045211,GO:0097120	guanylate kinase activity|cytosol|plasma membrane|chemical synaptic transmission|nervous system development|negative regulation of phosphatase activity|postsynaptic density|membrane|sensory perception of pain|kinase binding|cell junction|ionotropic glutamate receptor binding|receptor clustering|juxtaparanode region of axon|postsynaptic membrane|receptor localization to synapse	ko04390	Hippo signaling pathway
DLG4	175.027	255.755	94.2989	0.368708	-1.43945	0.0338464	0.225292	Down	1.53224	0.683106	0.486366	0.547666	0.139399	0.468982	GeneID:102282219,Genbank:XM_005906032.1	discs, large homolog 4 (Drosophila), transcript variant X3	GO:0000165,GO:0002091,GO:0004385,GO:0005088,GO:0005737,GO:0005783,GO:0005829,GO:0005886,GO:0006461,GO:0007165,GO:0007204,GO:0007268,GO:0007399,GO:0007612,GO:0008021,GO:0008022,GO:0014069,GO:0015276,GO:0016188,GO:0016323,GO:0019900,GO:0019903,GO:0030054,GO:0030165,GO:0030666,GO:0030863,GO:0031234,GO:0031697,GO:0031748,GO:0031812,GO:0032281,GO:0032403,GO:0032839,GO:0033130,GO:0035176,GO:0035255,GO:…	MAPK cascade|negative regulation of receptor internalization|guanylate kinase activity|Ras guanyl-nucleotide exchange factor activity|cytoplasm|endoplasmic reticulum|cytosol|plasma membrane|protein complex assembly|signal transduction|positive regulation of cytosolic calcium ion concentration|chemical synaptic transmission|nervous system development|learning|synaptic vesicle|protein C-terminus bi…	ko04390,ko04724	Hippo signaling pathway|Glutamatergic synapse
DLGAP5	3.91741	7.83482	0	0	#NAME?	0.0405802	0.250581	Down	0.0213599	0.0242944	0.0388166	0	0	0	GeneID:102269298,Genbank:XM_005905046.2	discs, large (Drosophila) homolog-associated protein 5	GO:0004721,GO:0005634,GO:0005739,GO:0005815,GO:0005829,GO:0006461,GO:0007079,GO:0007221,GO:0008283,GO:0031616,GO:0045842	phosphoprotein phosphatase activity|nucleus|mitochondrion|microtubule organizing center|cytosol|protein complex assembly|mitotic chromosome movement towards spindle pole|positive regulation of transcription of Notch receptor target|cell proliferation|spindle pole centrosome|positive regulation of mitotic metaphase/anaphase transition
DLK1	98.0721	146.337	49.8074	0.340361	-1.55486	0.00674672	0.0812859	Down	1.19245	2.14717	1.64277	0.258049	0.611184	0.94933	GeneID:102272173,Genbank:XM_005893725.2	delta-like 1 homolog (Drosophila)	GO:0005509,GO:0005615,GO:0016021,GO:0030154,GO:0045746	calcium ion binding|extracellular space|integral component of membrane|cell differentiation|negative regulation of Notch signaling pathway
DMTN	24.9597	42.4727	7.44666	0.175328	-2.51187	0.00218097	0.038211	Down	0.205556	0.193859	0.12017	0.0185554	0.0892792	0.0168623	GeneID:102282915,Genbank:XM_005895303.2	dematin actin binding protein, transcript variant X2	GO:0003779,GO:0005102,GO:0005829,GO:0005884,GO:0005886,GO:0006461,GO:0008360,GO:0010591,GO:0010763,GO:0010801,GO:0010812,GO:0012505,GO:0014069,GO:0014731,GO:0030036,GO:0030194,GO:0030507,GO:0030863,GO:0031095,GO:0031253,GO:0031410,GO:0032956,GO:0033137,GO:0035584,GO:0035585,GO:0043621,GO:0048471,GO:0048821,GO:0050732,GO:0051017,GO:0051489,GO:0051693,GO:0051895,GO:0070560,GO:0071277,GO:0071320,GO:…	actin binding|receptor binding|cytosol|actin filament|plasma membrane|protein complex assembly|regulation of cell shape|regulation of lamellipodium assembly|positive regulation of fibroblast migration|negative regulation of peptidyl-threonine phosphorylation|negative regulation of cell-substrate adhesion|endomembrane system|postsynaptic density|spectrin-associated cytoskeleton|actin cytoskeleton …
DNAAF1	8.22676	16.4535	0	0	#NAME?	0.000962104	0.0210703	Down	0.0095372	0.104054	0.105684	0	0	0	GeneID:102285555,Genbank:XM_005902621.1	dynein, axonemal, assembly factor 1	GO:0005930,GO:0044458,GO:0060271,GO:0070840	axoneme|motile cilium assembly|cilium assembly|dynein complex binding
DNAH7	64.8398	110.34	19.3395	0.175272	-2.51233	2.60637e-06	0.000207858	Down	0.0611401	0.116855	0.108652	0.0129065	0.0153685	0.0149118	GeneID:102277505,Genbank:XM_005901216.2	dynein, axonemal, heavy chain 7	GO:0003341,GO:0003777,GO:0005509,GO:0005524,GO:0005829,GO:0005858,GO:0005874,GO:0005929,GO:0008569,GO:0036156,GO:0036159,GO:0045503,GO:0045505,GO:0051959,GO:0060285	cilium movement|microtubule motor activity|calcium ion binding|ATP binding|cytosol|axonemal dynein complex|microtubule|cilium|ATP-dependent microtubule motor activity, minus-end-directed|inner dynein arm|inner dynein arm assembly|dynein light chain binding|dynein intermediate chain binding|dynein light intermediate chain binding|cilium-dependent cell motility
DNER	5.34661	10.3446	0.348622	0.0337009	-4.89107	0.0320552	0.218267	Down	0.0574739	0.0173087	0.042623	0	0.0093438	0	GeneID:102286026,Genbank:XM_005901781.2	delta/notch-like EGF repeat containing	GO:0001764,GO:0004888,GO:0005112,GO:0005509,GO:0005769,GO:0005886,GO:0006897,GO:0007219,GO:0007220,GO:0007416,GO:0007417,GO:0010001,GO:0016021,GO:0030276,GO:0030425,GO:0043025,GO:0048741	neuron migration|transmembrane signaling receptor activity|Notch binding|calcium ion binding|early endosome|plasma membrane|endocytosis|Notch signaling pathway|Notch receptor processing|synapse assembly|central nervous system development|glial cell differentiation|integral component of membrane|clathrin binding|dendrite|neuronal cell body|skeletal muscle fiber development
DNHD1	29.2876	43.0479	15.5272	0.360696	-1.47114	0.0396584	0.247419	Down	0.0491312	0.0276207	0.0154579	0.0118452	0.0177845	0.00909524	GeneID:102287186,Genbank:XM_005907132.1	dynein heavy chain domain 1	GO:0003341,GO:0005524,GO:0008569,GO:0036156,GO:0036159,GO:0045503,GO:0045505,GO:0051959,GO:0070062	cilium movement|ATP binding|ATP-dependent microtubule motor activity, minus-end-directed|inner dynein arm|inner dynein arm assembly|dynein light chain binding|dynein intermediate chain binding|dynein light intermediate chain binding|extracellular exosome
DNMT3B	60.9063	34.3679	87.4447	2.54437	1.34731	0.00872303	0.0958286	Up	0.126959	0.0903231	0.0530203	0.267677	0.129311	0.197081	GeneID:102272906,Genbank:XM_005887896.2	DNA (cytosine-5-)-methyltransferase 3 beta			ko00270	Cysteine and methionine metabolism
DPT	1291.63	1857.59	725.662	0.390646	-1.35607	3.70836e-09	7.46395e-07	Down	9.90696	7.54722	10.6263	3.70855	4.50926	2.75165	GeneID:102284984,Genbank:XM_005897193.2	dermatopontin	GO:0005578,GO:0005615,GO:0007155,GO:0008285,GO:0030199,GO:0031012	proteinaceous extracellular matrix|extracellular space|cell adhesion|negative regulation of cell proliferation|collagen fibril organization|extracellular matrix
DPY19L3	85.4598	116.058	54.8617	0.47271	-1.08097	0.0279209	0.199223	Down	0.55585	0.255685	0.303877	0.204349	0.212297	0.139703	GeneID:102285164,Genbank:XM_005897752.2	dpy-19-like 3 (C. elegans)	GO:0000030,GO:0005637,GO:0016021,GO:0018406	mannosyltransferase activity|nuclear inner membrane|integral component of membrane|protein C-linked glycosylation via 2'-alpha-mannosyl-L-tryptophan
DPYSL2	4740.99	2963.13	6518.84	2.19998	1.13749	5.85834e-05	0.00255935	Up	6.56434	5.23213	6.40685	16.2434	10.6412	12.8649	GeneID:102264790,Genbank:XM_005902996.2	dihydropyrimidinase-like 2, transcript variant X1	GO:0005739,GO:0005829,GO:0005856,GO:0005886,GO:0006897,GO:0007010,GO:0007411,GO:0007420,GO:0008017,GO:0016810,GO:0019901,GO:0030424,GO:0030425,GO:0030516,GO:0043025,GO:0043209	mitochondrion|cytosol|cytoskeleton|plasma membrane|endocytosis|cytoskeleton organization|axon guidance|brain development|microtubule binding|hydrolase activity, acting on carbon-nitrogen (but not peptide) bonds|protein kinase binding|axon|dendrite|regulation of axon extension|neuronal cell body|myelin sheath	ko04360	Axon guidance
DTX4	359.119	484.718	233.52	0.481765	-1.0536	0.00020472	0.00665616	Down	1.4765	1.42155	1.37422	1.02683	0.392804	0.694536	GeneID:102286053,Genbank:XM_014482036.1	deltex 4, E3 ubiquitin ligase	GO:0004842,GO:0005829,GO:0007219,GO:0008270,GO:0032479	ubiquitin-protein transferase activity|cytosol|Notch signaling pathway|zinc ion binding|regulation of type I interferon production	ko04330	Notch signaling pathway
DUSP26	18314.1	9265.4	27362.7	2.95321	1.56229	2.5953e-08	4.1395e-06	Up	85.3232	55.2017	63.236	258.944	180.094	209.713	GeneID:102273610,Genbank:XM_005893728.2	dual specificity phosphatase 26 (putative)	GO:0000122,GO:0001102,GO:0002039,GO:0004647,GO:0004725,GO:0005634,GO:0005739,GO:0005794,GO:0008138,GO:0044387,GO:0045785,GO:0070373,GO:1902310	negative regulation of transcription from RNA polymerase II promoter|RNA polymerase II activating transcription factor binding|p53 binding|phosphoserine phosphatase activity|protein tyrosine phosphatase activity|nucleus|mitochondrion|Golgi apparatus|protein tyrosine/serine/threonine phosphatase activity|negative regulation of protein kinase activity by regulation of protein phosphorylation|positi…
DYNLL1	453.534	692.585	214.482	0.309684	-1.69113	1.00453e-09	2.61286e-07	Down	13.4984	10.7692	10.0279	2.43566	3.77868	5.32363	GeneID:102267760,Genbank:XM_005891482.2	dynein, light chain, LC8-type 1	GO:0000776,GO:0003774,GO:0005634,GO:0005739,GO:0005868,GO:0005874,GO:0006351,GO:0006355,GO:0006915,GO:0007017,GO:0072686	kinetochore|motor activity|nucleus|mitochondrion|cytoplasmic dynein complex|microtubule|transcription, DNA-templated|regulation of transcription, DNA-templated|apoptotic process|microtubule-based process|mitotic spindle	ko04962	Vasopressin-regulated water reabsorption
DZANK1	106.271	161.09	51.4519	0.319399	-1.64657	0.000742913	0.0176659	Down	0.457707	0.375104	0.671717	0.0629756	0.224634	0.191702	GeneID:102276881,Genbank:XM_014483274.1	double zinc ribbon and ankyrin repeat domains 1, transcript variant X1	GO:0046872	metal ion binding
E2F1	19.1118	29.9055	8.31804	0.278144	-1.8461	0.045089	0.266359	Down	0.133631	0.0743649	0.132249	0.0207361	0.0659274	0.0560889	GeneID:102274863,Genbank:XM_005896937.1	E2F transcription factor 1			ko04110	Cell cycle
E2F7	6.56744	12.5249	0.610005	0.0487035	-4.35983	0.0268855	0.19467	Down	0.0264687	0.054975	0.0182067	0	0	0.00858291	GeneID:102266271,Genbank:XM_005893635.1	E2F transcription factor 7	GO:0000122,GO:0000977,GO:0001047,GO:0001227,GO:0001890,GO:0002040,GO:0003700,GO:0003714,GO:0005667,GO:0006351,GO:0008285,GO:0016607,GO:0030330,GO:0032466,GO:0032877,GO:0042802,GO:0045944,GO:0060707,GO:0060718,GO:0070365,GO:0071930,GO:2000134	negative regulation of transcription from RNA polymerase II promoter|RNA polymerase II regulatory region sequence-specific DNA binding|core promoter binding|transcriptional repressor activity, RNA polymerase II transcription regulatory region sequence-specific DNA binding|placenta development|sprouting angiogenesis|DNA binding transcription factor activity|transcription corepressor activity|trans…
EBPL	112.179	152.979	71.3788	0.466592	-1.09977	0.00690357	0.082264	Down	0.754997	0.695941	0.563154	0.262238	0.345102	0.320132	GeneID:102267998,Genbank:XM_005904528.2	emopamil binding protein-like	GO:0005783,GO:0005789,GO:0016021,GO:0016125,GO:0047750	endoplasmic reticulum|endoplasmic reticulum membrane|integral component of membrane|sterol metabolic process|cholestenol delta-isomerase activity
ECM1	172.519	231.568	113.47	0.490008	-1.02912	0.0209988	0.167386	Down	1.06508	0.892352	1.70159	0.771099	0.468965	0.476272	GeneID:102284695,Genbank:XM_014477976.1	extracellular matrix protein 1, transcript variant X1
EFCAB2	404.004	552.503	255.505	0.46245	-1.11263	7.42168e-05	0.00307545	Down	5.69691	5.97635	3.86018	2.40804	1.7758	2.52243	GeneID:102268406,Genbank:XM_005910635.1	EF-hand calcium binding domain 2	GO:0005509	calcium ion binding
EFNA4	63.1708	100.941	25.4009	0.251642	-1.99056	0.000179256	0.00602521	Down	1.17577	0.863768	1.04749	0.252439	0.242882	0.393833	GeneID:102269650,Genbank:XM_014479107.1	ephrin-A4, transcript variant X2	GO:0005005,GO:0005576,GO:0005886,GO:0005887,GO:0007267,GO:0007411,GO:0030316,GO:0031225,GO:0046849,GO:0046875,GO:0048013	transmembrane-ephrin receptor activity|extracellular region|plasma membrane|integral component of plasma membrane|cell-cell signaling|axon guidance|osteoclast differentiation|anchored component of membrane|bone remodeling|ephrin receptor binding|ephrin receptor signaling pathway	ko04014,ko04151,ko04360,ko04015	Ras signaling pathway|PI3K-Akt signaling pathway|Axon guidance|Rap1 signaling pathway
EID2	47.4209	67.9086	26.9332	0.39661	-1.33421	0.0195145	0.160161	Down	0.960722	0.442318	0.79028	0.35323	0.24855	0.19616	GeneID:102265571,Genbank:XM_005890558.2	EP300 interacting inhibitor of differentiation 2	GO:0000122,GO:0005654,GO:0006351,GO:0007181,GO:0007183,GO:0007517,GO:0030154,GO:0030512,GO:0042127,GO:0046332	negative regulation of transcription from RNA polymerase II promoter|nucleoplasm|transcription, DNA-templated|transforming growth factor beta receptor complex assembly|SMAD protein complex assembly|muscle organ development|cell differentiation|negative regulation of transforming growth factor beta receptor signaling pathway|regulation of cell proliferation|SMAD binding
EIF4E3	7609.51	3381.56	11837.5	3.5006	1.8076	9.21396e-17	1.07496e-13	Up	18.6478	16.6059	16.1956	62.1404	56.0033	50.0199	GeneID:102282428,Genbank:XM_005909947.1	eukaryotic translation initiation factor 4E family member 3	GO:0003743,GO:0005829,GO:0005845,GO:0006417	translation initiation factor activity|cytosol|mRNA cap binding complex|regulation of translation
EIF4EBP1	2631.65	895.684	4367.61	4.87628	2.28578	3.2416e-24	1.37014e-20	Up	8.29003	19.6361	13.6635	78.8157	68.0818	76.6475	GeneID:102278368,Genbank:XM_005906105.2	eukaryotic translation initiation factor 4E binding protein 1	GO:0000082,GO:0002192,GO:0005737,GO:0005829,GO:0008190,GO:0008286,GO:0030371,GO:0031929,GO:0045931,GO:0045947,GO:0071549	G1/S transition of mitotic cell cycle|IRES-dependent translational initiation of linear mRNA|cytoplasm|cytosol|eukaryotic initiation factor 4E binding|insulin receptor signaling pathway|translation repressor activity|TOR signaling|positive regulation of mitotic cell cycle|negative regulation of translational initiation|cellular response to dexamethasone stimulus	ko04066,ko04152,ko03013,ko04211,ko04012,ko04910,ko04151,ko04150	HIF-1 signaling pathway|AMPK signaling pathway|RNA transport|Longevity regulating pathway|ErbB signaling pathway|Insulin signaling pathway|PI3K-Akt signaling pathway|mTOR signaling pathway
ENDOU	18.722	7.36364	30.0804	4.08499	2.03033	0.0243555	0.183502	Up	0.0375832	0.0394228	0.00976477	0.0503298	0.105956	0.226472	GeneID:102281376,Genbank:XM_005905450.2	endonuclease, polyU-specific, transcript variant X1	GO:0003723,GO:0004521,GO:0005044,GO:0005576,GO:0005737,GO:0006955,GO:0007565,GO:0008236,GO:0030247,GO:0046872	RNA binding|endoribonuclease activity|scavenger receptor activity|extracellular region|cytoplasm|immune response|female pregnancy|serine-type peptidase activity|polysaccharide binding|metal ion binding
ENO1	9741.11	13276.5	6205.67	0.467416	-1.09722	8.084e-07	7.85495e-05	Down	45.1493	53.3952	56.1793	28.8732	22.7077	27.7818	GeneID:102265407,Genbank:XM_005892697.2	enolase 1, (alpha)	GO:0000015,GO:0000287,GO:0004634,GO:0005737,GO:0005886,GO:0006096	phosphopyruvate hydratase complex|magnesium ion binding|phosphopyruvate hydratase activity|cytoplasm|plasma membrane|glycolytic process	ko04066,ko00680,ko03018,ko01200,ko01230,ko00010	HIF-1 signaling pathway|Methane metabolism|RNA degradation|Carbon metabolism|Biosynthesis of amino acids|Glycolysis / Gluconeogenesis
ENOX1	51.0053	69.7193	32.2913	0.463161	-1.11041	0.040392	0.249966	Down	0.301224	0.254918	0.261536	0.130806	0.16638	0.0783996	GeneID:102281535,Genbank:XM_014478332.1	ecto-NOX disulfide-thiol exchanger 1	GO:0003676,GO:0005615,GO:0005886,GO:0016491,GO:0048511	nucleic acid binding|extracellular space|plasma membrane|oxidoreductase activity|rhythmic process
ENTPD2	43.4412	63.57	23.3124	0.36672	-1.44725	0.019034	0.157701	Down	0.653671	0.435741	0.569311	0	0.258251	0.297443	GeneID:102274413,Genbank:XM_005887050.2	ectonucleoside triphosphate diphosphohydrolase 2	GO:0005524,GO:0005605,GO:0005789,GO:0005886,GO:0007186,GO:0009181,GO:0016021,GO:0017110,GO:0017111,GO:0030168,GO:0034656,GO:0070062	ATP binding|basal lamina|endoplasmic reticulum membrane|plasma membrane|G-protein coupled receptor signaling pathway|purine ribonucleoside diphosphate catabolic process|integral component of membrane|nucleoside-diphosphatase activity|nucleoside-triphosphatase activity|platelet activation|nucleobase-containing small molecule catabolic process|extracellular exosome	ko00230,ko04742	Purine metabolism|Taste transduction
EPB41L4B	134.727	71.5708	197.882	2.76485	1.4672	0.00574517	0.0738659	Up	0.2156	0.150363	0.182336	0.633814	0.272416	0.515441	GeneID:102270183,Genbank:XM_005911865.2	erythrocyte membrane protein band 4.1 like 4B	GO:0005200,GO:0005737,GO:0005829,GO:0005856,GO:0005886,GO:0005923,GO:0008092,GO:0010628,GO:0031032,GO:0042060,GO:0045177,GO:0045785,GO:0051549	structural constituent of cytoskeleton|cytoplasm|cytosol|cytoskeleton|plasma membrane|bicellular tight junction|cytoskeletal protein binding|positive regulation of gene expression|actomyosin structure organization|wound healing|apical part of cell|positive regulation of cell adhesion|positive regulation of keratinocyte migration
EPC2	1153.76	759.628	1547.9	2.0377	1.02694	1.38695e-05	0.000831531	Up	2.27682	2.12271	2.13944	4.56774	4.48168	3.63675	GeneID:102285618,Genbank:XM_005895068.1	enhancer of polycomb homolog 2 (Drosophila)	GO:0006281,GO:0006351,GO:0006357,GO:0016573,GO:0032777	DNA repair|transcription, DNA-templated|regulation of transcription from RNA polymerase II promoter|histone acetylation|Piccolo NuA4 histone acetyltransferase complex
ERRFI1	659.766	380.707	938.824	2.466	1.30217	2.36253e-07	2.75471e-05	Up	1.35959	1.62822	1.84966	4.04463	4.19985	3.87295	GeneID:102288368,Genbank:XM_005892694.2	ERBB receptor feedback inhibitor 1
ESM1	36.2681	6.17088	66.3654	10.7546	3.42688	0.0376154	0.240115	Up	0	0.0943632	0.0258207	0.757363	0.0516969	0.381759	GeneID:102276221,Genbank:XM_005887369.1	endothelial cell-specific molecule 1, transcript variant X1	GO:0001525,GO:0001558,GO:0002040,GO:0005171,GO:0005178,GO:0005520,GO:0005576,GO:0008284,GO:1902204	angiogenesis|regulation of cell growth|sprouting angiogenesis|hepatocyte growth factor receptor binding|integrin binding|insulin-like growth factor binding|extracellular region|positive regulation of cell proliferation|positive regulation of hepatocyte growth factor receptor signaling pathway
ESPNL	52.5882	29.5135	75.6629	2.56367	1.35821	0.0154272	0.136917	Up	0.0623813	0.0869641	0.120837	0.278554	0.460055	0.146515	GeneID:102275838,Genbank:XM_005906818.1	espin-like	GO:0005737,GO:0007605,GO:0032426,GO:0051015,GO:0051017	cytoplasm|sensory perception of sound|stereocilium tip|actin filament binding|actin filament bundle assembly
ESR2	24.4618	43.2348	5.68875	0.131578	-2.92601	0.00217775	0.0381943	Down	0.128451	0.326422	0.192776	0.0508824	0	0.0342147	GeneID:102275525,Genbank:XM_005898252.1	estrogen receptor 2 (ER beta), transcript variant X1	GO:0000122,GO:0001046,GO:0005496,GO:0005634,GO:0005739,GO:0006351,GO:0008270,GO:0019899,GO:0034056,GO:0038052,GO:0042802,GO:0045893,GO:0051091	negative regulation of transcription from RNA polymerase II promoter|core promoter sequence-specific DNA binding|steroid binding|nucleus|mitochondrion|transcription, DNA-templated|zinc ion binding|enzyme binding|estrogen response element binding|RNA polymerase II transcription factor activity, estrogen-activated sequence-specific DNA binding|identical protein binding|positive regulation of transc…	ko04915,ko04917	Estrogen signaling pathway|Prolactin signaling pathway
EXO5	87.0976	116.259	57.9364	0.49834	-1.0048	0.0271791	0.195706	Down	0.628619	0.586377	0.827443	0.258317	0.478156	0.428821	GeneID:102277625,Genbank:XM_005904942.2	exonuclease 5	GO:0003677,GO:0005634,GO:0005654,GO:0005829,GO:0036297,GO:0045145,GO:0046872,GO:0051539	DNA binding|nucleus|nucleoplasm|cytosol|interstrand cross-link repair|single-stranded DNA 5'-3' exodeoxyribonuclease activity|metal ion binding|4 iron, 4 sulfur cluster binding
EXTL1	447.996	746.271	149.722	0.200627	-2.31741	0.000517615	0.013526	Down	3.1395	0.979669	2.69588	0.498251	0.332921	0.652135	GeneID:102267135,Genbank:XM_005895865.2	exostosin-like glycosyltransferase 1			ko00534	Glycosaminoglycan biosynthesis - heparan sulfate / heparin
EZH2	242.232	138.174	346.289	2.50617	1.32549	2.22456e-05	0.00120547	Up	0.447664	0.57577	0.270173	1.28907	0.789847	1.22456	GeneID:102287858,Genbank:XM_014482020.1	enhancer of zeste 2 polycomb repressive complex 2 subunit, transcript variant X2	GO:0000122,GO:0000790,GO:0000978,GO:0000979,GO:0001047,GO:0003677,GO:0003682,GO:0005634,GO:0005654,GO:0005737,GO:0006306,GO:0006325,GO:0006351,GO:0006355,GO:0010718,GO:0014013,GO:0014834,GO:0014898,GO:0016279,GO:0016571,GO:0018024,GO:0021695,GO:0021766,GO:0031490,GO:0032355,GO:0034244,GO:0035098,GO:0035984,GO:0036333,GO:0042054,GO:0042127,GO:0042752,GO:0043021,GO:0043406,GO:0043433,GO:0043547,GO:…	negative regulation of transcription from RNA polymerase II promoter|nuclear chromatin|RNA polymerase II proximal promoter sequence-specific DNA binding|RNA polymerase II core promoter sequence-specific DNA binding|core promoter binding|DNA binding|chromatin binding|nucleus|nucleoplasm|cytoplasm|DNA methylation|chromatin organization|transcription, DNA-templated|regulation of transcription, DNA-t…
F10	12.7086	25.4172	0	0	#NAME?	0.000143277	0.00515472	Down	0.157151	0.0749284	0.231732	0	0	0	GeneID:102273533,Genbank:XM_014480284.1	coagulation factor X	GO:0004252,GO:0005509,GO:0005543,GO:0005576,GO:0007596,GO:0051897	serine-type endopeptidase activity|calcium ion binding|phospholipid binding|extracellular region|blood coagulation|positive regulation of protein kinase B signaling	ko04610	Complement and coagulation cascades
FAAP20	188.551	258.645	118.456	0.457988	-1.12662	0.000944937	0.0208991	Down	2.53065	2.16343	2.24921	0.657589	1.33003	1.41399	GeneID:102285124,Genbank:XM_014482871.1	Fanconi anemia core complex associated protein 20	GO:0005694,GO:0006974,GO:0019985,GO:0031593,GO:0036297,GO:0043130,GO:0043240,GO:0046872,GO:0070530,GO:0140036	chromosome|cellular response to DNA damage stimulus|translesion synthesis|polyubiquitin modification-dependent protein binding|interstrand cross-link repair|ubiquitin binding|Fanconi anaemia nuclear complex|metal ion binding|K63-linked polyubiquitin modification-dependent protein binding|ubiquitin-dependent protein binding
FABP4	979.853	1592.47	367.236	0.230608	-2.11649	0.00650533	0.0796513	Down	13.4435	15.2793	4.5353	1.01228	3.61096	2.42849	GeneID:102282275,Genbank:XM_005897260.2	fatty acid binding protein 4, adipocyte, transcript variant X1	GO:0001816,GO:0005504,GO:0005634,GO:0005829,GO:0006469,GO:0006631,GO:0008284,GO:0010628,GO:0010629,GO:0042632,GO:0045892,GO:0050729,GO:0050872,GO:0050873,GO:0071285	cytokine production|fatty acid binding|nucleus|cytosol|negative regulation of protein kinase activity|fatty acid metabolic process|positive regulation of cell proliferation|positive regulation of gene expression|negative regulation of gene expression|cholesterol homeostasis|negative regulation of transcription, DNA-templated|positive regulation of inflammatory response|white fat cell differentiat…	ko03320,ko04923	PPAR signaling pathway|Regulation of lipolysis in adipocytes
FAH	317.691	191.248	444.134	2.32229	1.21555	0.00466204	0.0642912	Up	1.62926	0.740882	0.828328	1.93949	3.75644	2.60582	GeneID:102278762,Genbank:XM_005889750.2	fumarylacetoacetate hydrolase (fumarylacetoacetase)	GO:0004334,GO:0006559,GO:0006572,GO:0046872	fumarylacetoacetase activity|L-phenylalanine catabolic process|tyrosine catabolic process|metal ion binding	ko00350,ko00643	Tyrosine metabolism|Styrene degradation
FAIM2	165.243	78.081	252.406	3.23261	1.6927	0.0367243	0.237074	Up	0.205726	0.323597	0.0582405	1.00503	0.457851	0.39786	GeneID:102274764,Genbank:XM_005896406.2	Fas apoptotic inhibitory molecule 2	GO:0002931,GO:0005783,GO:0005794,GO:0006915,GO:0016021,GO:0021549,GO:0021680,GO:0021681,GO:0021702,GO:0030054,GO:0043523,GO:0043524,GO:0045121,GO:0045211,GO:1902042	response to ischemia|endoplasmic reticulum|Golgi apparatus|apoptotic process|integral component of membrane|cerebellum development|cerebellar Purkinje cell layer development|cerebellar granular layer development|cerebellar Purkinje cell differentiation|cell junction|regulation of neuron apoptotic process|negative regulation of neuron apoptotic process|membrane raft|postsynaptic membrane|negative …
FAM110B	337.008	475.568	198.449	0.417289	-1.26088	1.73224e-05	0.000992779	Down	2.3191	2.7265	2.37674	0.979883	0.9602	1.24173	GeneID:102281492,Genbank:XM_005889175.2	family with sequence similarity 110, member B	GO:0005739,GO:0005815,GO:0005829	mitochondrion|microtubule organizing center|cytosol
FAM111B	153.465	205.675	101.255	0.492306	-1.02237	0.0364158	0.235718	Down	0.871784	0.364082	0.780261	0.319455	0.38295	0.235037	GeneID:102285477,Genbank:XM_005907351.2	family with sequence similarity 111, member B
FAM134B	18509.4	10407.7	26611.1	2.55687	1.35438	0.00484273	0.0657111	Up	56.0556	65.3918	66.1654	217.837	101.615	150.573	GeneID:102273245,Genbank:XM_014479058.1	family with sequence similarity 134, member B	GO:0005730,GO:0005794,GO:0005801,GO:0016604,GO:0019233,GO:0030176,GO:0043524,GO:0061709	nucleolus|Golgi apparatus|cis-Golgi network|nuclear body|sensory perception of pain|integral component of endoplasmic reticulum membrane|negative regulation of neuron apoptotic process|reticulophagy
FAM13A	4548.6	2066.93	7030.27	3.40131	1.76609	0.00243211	0.0412847	Up	4.58938	3.47628	2.48583	16.7838	9.27908	8.41771	GeneID:102270689,Genbank:XM_005897782.2	family with sequence similarity 13, member A, transcript variant X4
FAM13C	719.934	468.082	971.785	2.0761	1.05388	2.6246e-05	0.00135004	Up	1.5272	2.07625	1.26999	2.75381	3.92267	3.00868	GeneID:102283379,Genbank:XM_014477650.1	family with sequence similarity 13, member C
FAM173A	360.322	511.313	209.331	0.409399	-1.28842	6.58098e-06	0.000456003	Down	6.22744	4.08229	5.91013	0.665906	2.35902	1.63476	GeneID:102278558,Genbank:XM_005886878.2	family with sequence similarity 173, member A	GO:0016021	integral component of membrane
FAM184B	433.943	254.824	613.061	2.40582	1.26653	0.000540393	0.0140129	Up	1.35843	2.48965	0.7715	2.92063	4.97368	3.66854	GeneID:102280406,Genbank:XM_005897096.1	family with sequence similarity 184, member B
FAM189A2	5824.05	7811.58	3836.53	0.491134	-1.02581	1.87298e-06	0.000157545	Down	40.8341	38.3673	41.1636	20.0148	18.6253	23.183	GeneID:102272955,Genbank:XM_005897469.2	family with sequence similarity 189, member A2	GO:0016021	integral component of membrane
FAM195A	4522.13	6296.13	2748.12	0.436478	-1.19602	0.0109906	0.111737	Down	68.1594	94.9323	135.238	41.1695	41.685	59.9988	GeneID:102280528,Genbank:XM_005886884.2	family with sequence similarity 195, member A	GO:0005634,GO:0005737,GO:0010494	nucleus|cytoplasm|cytoplasmic stress granule
FAM20A	59.0927	37.988	80.1974	2.11112	1.07801	0.0397536	0.247699	Up	0.261964	0.242809	0.196016	0.545812	0.353341	0.363174	GeneID:102274099,Genbank:XM_005899320.2	family with sequence similarity 20, member A	GO:0001934,GO:0005615,GO:0005623,GO:0005783,GO:0005794,GO:0031214,GO:0043539,GO:0044691,GO:0055074,GO:0070062,GO:0070166	positive regulation of protein phosphorylation|extracellular space|cell|endoplasmic reticulum|Golgi apparatus|biomineral tissue development|protein serine/threonine kinase activator activity|tooth eruption|calcium ion homeostasis|extracellular exosome|enamel mineralization
FAM210B	24922	15402.5	34441.5	2.2361	1.16098	1.97338e-05	0.0010939	Up	78.0339	62.6375	81.2209	195.322	138.008	139.518	GeneID:102272908,Genbank:XM_005887983.1	family with sequence similarity 210, member B	GO:0005741,GO:0016021,GO:0031224,GO:0043249,GO:0045648,GO:0071392	mitochondrial outer membrane|integral component of membrane|intrinsic component of membrane|erythrocyte maturation|positive regulation of erythrocyte differentiation|cellular response to estradiol stimulus
FAM217B	51.1459	78.7497	23.5421	0.298948	-1.74203	0.00242005	0.0411628	Down	0.806867	0.632691	0.712847	0.169102	0.336553	0.198506	GeneID:102288264,Genbank:XM_005910815.1	family with sequence similarity 217, member B	GO:0005654,GO:0005829	nucleoplasm|cytosol
FAM221A	36.1984	14.6039	57.7929	3.95737	1.98454	0.0026496	0.0438314	Up	0.195382	0.285796	0.0507976	0.601708	0.411529	0.800548	GeneID:102274223,Genbank:XM_005902868.2	family with sequence similarity 221, member A, transcript variant X1
FAM46C	1728.21	2521.63	934.791	0.370709	-1.43164	3.5102e-10	1.08657e-07	Down	15.1284	12.4812	14.4329	7.72021	3.44906	5.57683	GeneID:102276078,Genbank:XM_005895283.2	family with sequence similarity 46, member C	GO:0016779	nucleotidyltransferase activity
FAM53B	5538.05	7672.37	3403.72	0.443633	-1.17256	6.61602e-08	9.32142e-06	Down	34.6702	37.82	35.6605	14.0026	17.6519	20.5683	GeneID:102271077,Genbank:XM_014480489.1	family with sequence similarity 53, member B	GO:0005634,GO:0016055,GO:0035411,GO:0090263	nucleus|Wnt signaling pathway|catenin import into nucleus|positive regulation of canonical Wnt signaling pathway
FAM65C	433.808	280.177	587.44	2.09668	1.06811	0.000119528	0.00447094	Up	0.952814	0.431107	0.393068	1.17447	1.64281	1.25178	GeneID:102278169,Genbank:XM_005899638.2	family with sequence similarity 65, member C
FAM76B	350.049	219.426	480.672	2.19059	1.13132	7.52907e-05	0.00311189	Up	1.02809	1.02956	0.995795	2.15563	2.0805	2.00928	GeneID:102282285,Genbank:XM_005899498.1	family with sequence similarity 76, member B	GO:0016607	nuclear speck
FANCD2	187.149	105.367	268.93	2.55231	1.35181	9.81768e-05	0.00386917	Up	0.280934	0.144912	0.113975	0.397017	0.486762	0.451801	GeneID:102265761,Genbank:XM_005907060.2	Fanconi anemia, complementation group D2			ko03460	Fanconi anemia pathway
FBP1	89.6155	135.393	43.8381	0.323784	-1.6269	0.000270347	0.00826711	Down	1.44379	1.07583	0.930461	0.324906	0.483431	0.392423	GeneID:102285847,Genbank:XM_005903841.2	fructose-1,6-bisphosphatase 1	GO:0001191,GO:0005634,GO:0005737,GO:0005829,GO:0005986,GO:0006000,GO:0006002,GO:0006094,GO:0006111,GO:0016208,GO:0016311,GO:0030308,GO:0030388,GO:0035690,GO:0042132,GO:0042802,GO:0045820,GO:0046580,GO:0046872,GO:0048029,GO:0051289,GO:0071286	transcriptional repressor activity, RNA polymerase II transcription factor binding|nucleus|cytoplasm|cytosol|sucrose biosynthetic process|fructose metabolic process|fructose 6-phosphate metabolic process|gluconeogenesis|regulation of gluconeogenesis|AMP binding|dephosphorylation|negative regulation of cell growth|fructose 1,6-bisphosphate metabolic process|cellular response to drug|fructose 1,6-b…	ko00710,ko00680,ko01200,ko04152,ko04910,ko00030,ko00051,ko00010	Carbon fixation in photosynthetic organisms|Methane metabolism|Carbon metabolism|AMPK signaling pathway|Insulin signaling pathway|Pentose phosphate pathway|Fructose and mannose metabolism|Glycolysis / Gluconeogenesis
FBXL3	7840.7	4779.11	10902.3	2.28124	1.18982	0.000954575	0.0210143	Up	18.0803	18.8798	20.7305	53.606	30.6959	37.204	GeneID:102265302,Genbank:XM_005891176.1	F-box and leucine-rich repeat protein 3	GO:0000151,GO:0000209,GO:0004842,GO:0005634,GO:0005829,GO:0016567,GO:0016604,GO:0019005,GO:0031146,GO:0031648,GO:0042752,GO:0043153,GO:0043687,GO:0048511	ubiquitin ligase complex|protein polyubiquitination|ubiquitin-protein transferase activity|nucleus|cytosol|protein ubiquitination|nuclear body|SCF ubiquitin ligase complex|SCF-dependent proteasomal ubiquitin-dependent protein catabolic process|protein destabilization|regulation of circadian rhythm|entrainment of circadian clock by photoperiod|post-translational protein modification|rhythmic proce…	ko04710	Circadian rhythm
FBXO30	23429.7	9286.15	37573.3	4.04617	2.01656	6.08622e-07	6.08874e-05	Up	25.9048	25.9844	17.7939	116.449	78.7261	71.7284	GeneID:102267996,Genbank:XM_005904007.2	F-box protein 30	GO:0000209,GO:0004842,GO:0005829,GO:0008270,GO:0043687,GO:0061630	protein polyubiquitination|ubiquitin-protein transferase activity|cytosol|zinc ion binding|post-translational protein modification|ubiquitin protein ligase activity
FBXO32	348620	182646	514593	2.81743	1.49438	2.16789e-08	3.55849e-06	Up	371.475	373.793	197.668	993.509	861.605	719.226	GeneID:102273878,Genbank:XM_005891966.2	F-box protein 32, transcript variant X1	GO:0005654,GO:0005737,GO:0005829,GO:0014894,GO:0016567,GO:0019005,GO:0030018,GO:0071549	nucleoplasm|cytoplasm|cytosol|response to denervation involved in regulation of muscle adaptation|protein ubiquitination|SCF ubiquitin ligase complex|Z disc|cellular response to dexamethasone stimulus	ko04068	FoxO signaling pathway
FGD6	648.027	898.654	397.4	0.442217	-1.17717	4.25719e-06	0.000318479	Down	1.55355	1.80963	2.00747	0.715629	0.746908	0.908722	GeneID:102280653,Genbank:XM_005910266.2	FYVE, RhoGEF and PH domain containing 6	GO:0001726,GO:0005085,GO:0005089,GO:0005737,GO:0005794,GO:0005856,GO:0007010,GO:0008360,GO:0030027,GO:0030036,GO:0031267,GO:0035023,GO:0043087,GO:0046847,GO:0046872	ruffle|guanyl-nucleotide exchange factor activity|Rho guanyl-nucleotide exchange factor activity|cytoplasm|Golgi apparatus|cytoskeleton|cytoskeleton organization|regulation of cell shape|lamellipodium|actin cytoskeleton organization|small GTPase binding|regulation of Rho protein signal transduction|regulation of GTPase activity|filopodium assembly|metal ion binding
FGF11	157.269	209.743	104.795	0.499633	-1.00106	0.00460229	0.0636282	Down	0.837166	0.857867	0.622691	0.594538	0.383743	0.289613	GeneID:102268668,Genbank:XM_005889938.2	fibroblast growth factor 11, transcript variant X1	GO:0005576,GO:0005634,GO:0008083	extracellular region|nucleus|growth factor activity	ko04010,ko04015,ko04810,ko04014,ko04151	MAPK signaling pathway|Rap1 signaling pathway|Regulation of actin cytoskeleton|Ras signaling pathway|PI3K-Akt signaling pathway
FGFR4	175.407	275.951	74.8643	0.271296	-1.88206	7.11531e-06	0.000491006	Down	1.33551	0.939785	0.759193	0.340901	0.262568	0.289307	GeneID:102267813,Genbank:XM_005904593.1	fibroblast growth factor receptor 4, transcript variant X1			ko04144,ko04015,ko04010,ko04014,ko04151,ko04810,ko04550	Endocytosis|Rap1 signaling pathway|MAPK signaling pathway|Ras signaling pathway|PI3K-Akt signaling pathway|Regulation of actin cytoskeleton|Signaling pathways regulating pluripotency of stem cells
FHDC1	48.6387	72.7599	24.5175	0.336964	-1.56933	0.0132294	0.125289	Down	0.106047	0.0489807	0.149457	0.0536604	0.0898449	0.0623643	GeneID:102269670,Genbank:XM_005911777.2	FH2 domain containing 1
FIG4	603.286	377.52	829.052	2.19605	1.13491	0.0333941	0.223071	Up	1.0412	0.866119	1.34697	1.06009	2.72386	2.2743	GeneID:102265013,Genbank:XM_005890231.2	FIG4 phosphoinositide 5-phosphatase	GO:0000139,GO:0004438,GO:0005783,GO:0005811,GO:0006661,GO:0007033,GO:0007626,GO:0010008,GO:0010976,GO:0031642,GO:0031901,GO:0031902,GO:0032288,GO:0043231,GO:0043473,GO:0043812,GO:0043813,GO:0048666,GO:0055037	Golgi membrane|phosphatidylinositol-3-phosphatase activity|endoplasmic reticulum|lipid droplet|phosphatidylinositol biosynthetic process|vacuole organization|locomotory behavior|endosome membrane|positive regulation of neuron projection development|negative regulation of myelination|early endosome membrane|late endosome membrane|myelin assembly|intracellular membrane-bounded organelle|pigmentatio…
FIGN	101.686	155.756	47.6159	0.305709	-1.70977	6.35443e-05	0.00274768	Down	0.895101	0.720039	0.547458	0.319453	0.151319	0.240307	GeneID:102264861,Genbank:XM_005896155.2	fidgetin	GO:0005524,GO:0005634,GO:0005737,GO:0005815,GO:0005874,GO:0007049,GO:0008022,GO:0010569,GO:0016363,GO:0051301	ATP binding|nucleus|cytoplasm|microtubule organizing center|microtubule|cell cycle|protein C-terminus binding|regulation of double-strand break repair via homologous recombination|nuclear matrix|cell division
FIGNL1	70.893	115.07	26.7161	0.232173	-2.10673	1.87376e-05	0.001049	Down	0.6415	0.390036	0.542383	0.135842	0.150875	0.0326259	GeneID:102286730,Genbank:XM_014483033.1	fidgetin-like 1, transcript variant X2	GO:0000228,GO:0000287,GO:0001649,GO:0005524,GO:0005634,GO:0005737,GO:0007140,GO:0010569,GO:0016787,GO:0033687,GO:0043066,GO:0046034,GO:0048471,GO:0051726,GO:0070062,GO:0071479,GO:2001243	nuclear chromosome|magnesium ion binding|osteoblast differentiation|ATP binding|nucleus|cytoplasm|male meiotic nuclear division|regulation of double-strand break repair via homologous recombination|hydrolase activity|osteoblast proliferation|negative regulation of apoptotic process|ATP metabolic process|perinuclear region of cytoplasm|regulation of cell cycle|extracellular exosome|cellular respon…
FKBP10	101.516	144.396	58.6359	0.406077	-1.30018	0.00176886	0.0327917	Down	0.561196	0.449502	0.632657	0.310833	0.263615	0.159374	GeneID:102267422,Genbank:XM_005899239.2	FK506 binding protein 10, 65 kDa	GO:0000412,GO:0003755,GO:0005509,GO:0005528,GO:0005730,GO:0005737,GO:0005788,GO:0061077	histone peptidyl-prolyl isomerization|peptidyl-prolyl cis-trans isomerase activity|calcium ion binding|FK506 binding|nucleolus|cytoplasm|endoplasmic reticulum lumen|chaperone-mediated protein folding
FKBP14	198.142	271.063	125.222	0.461966	-1.11414	0.000856622	0.0195187	Down	1.53609	0.990212	1.24305	0.524478	0.779793	0.358212	GeneID:102267243,Genbank:XM_005901402.2	FK506 binding protein 14, 22 kDa	GO:0003755,GO:0005509,GO:0005528,GO:0005737,GO:0005788,GO:0036498,GO:0061077	peptidyl-prolyl cis-trans isomerase activity|calcium ion binding|FK506 binding|cytoplasm|endoplasmic reticulum lumen|IRE1-mediated unfolded protein response|chaperone-mediated protein folding
FKBP5	21818.6	11897.5	31739.7	2.66777	1.41563	1.63906e-08	2.89714e-06	Up	44.3613	48.0001	47.4806	148.336	102.543	119.171	GeneID:102281610,Genbank:XM_005910988.2	FK506 binding protein 5	GO:0003755,GO:0005528,GO:0005654,GO:0005737,GO:0005829,GO:0006457,GO:0016020,GO:0031072,GO:0061077,GO:0070062	peptidyl-prolyl cis-trans isomerase activity|FK506 binding|nucleoplasm|cytoplasm|cytosol|protein folding|membrane|heat shock protein binding|chaperone-mediated protein folding|extracellular exosome	ko04915	Estrogen signaling pathway
FMO1	303.703	187.791	419.615	2.23448	1.15994	0.0284613	0.201928	Up	0.051074	2.00725	0.887006	2.12359	1.56905	1.62591	GeneID:102276494,Genbank:XM_005902398.2	flavin containing monooxygenase 1, transcript variant X2	GO:0004499,GO:0005789,GO:0006082,GO:0009404,GO:0016021,GO:0017144,GO:0031090,GO:0050660,GO:0050661,GO:0070995	N,N-dimethylaniline monooxygenase activity|endoplasmic reticulum membrane|organic acid metabolic process|toxin metabolic process|integral component of membrane|drug metabolic process|organelle membrane|flavin adenine dinucleotide binding|NADP binding|NADPH oxidation	ko00982	Drug metabolism - cytochrome P450
FMO2	376.339	223.595	529.084	2.36626	1.24261	8.27793e-06	0.000548843	Up	1.2211	2.17446	0.974002	4.06517	3.07841	3.01439	GeneID:102276201,Genbank:XM_014480332.1	flavin containing monooxygenase 2 (non-functional)	GO:0004497,GO:0004499,GO:0005789,GO:0006082,GO:0006805,GO:0009404,GO:0016020,GO:0016021,GO:0031090,GO:0050660,GO:0050661,GO:0055114,GO:0070995,GO:0072592	monooxygenase activity|N,N-dimethylaniline monooxygenase activity|endoplasmic reticulum membrane|organic acid metabolic process|xenobiotic metabolic process|toxin metabolic process|membrane|integral component of membrane|organelle membrane|flavin adenine dinucleotide binding|NADP binding|oxidation-reduction process|NADPH oxidation|oxygen metabolic process	ko00982	Drug metabolism - cytochrome P450
FN1	3498.76	5042.04	1955.48	0.387836	-1.36648	0.00831274	0.0927679	Down	7.00839	4.3456	2.92775	1.45159	2.34168	1.99792	GeneID:102280180,Genbank:XM_014482895.1	fibronectin 1, transcript variant X13	GO:0001525,GO:0005576,GO:0005578,GO:0005615,GO:0006953,GO:0007155,GO:0008201,GO:0008360,GO:0097718	angiogenesis|extracellular region|proteinaceous extracellular matrix|extracellular space|acute-phase response|cell adhesion|heparin binding|regulation of cell shape|disordered domain specific binding	ko04810,ko04151,ko04512,ko04510	Regulation of actin cytoskeleton|PI3K-Akt signaling pathway|ECM-receptor interaction|Focal adhesion
FN3K	141.461	196.968	85.9542	0.436387	-1.19632	0.00136229	0.0277163	Down	1.87637	1.55241	1.35474	0.585851	0.851107	0.86322	GeneID:102280823,Genbank:XM_005887774.2	fructosamine 3 kinase, transcript variant X1	GO:0005829,GO:0016301,GO:0030387,GO:0030389,GO:0030393,GO:0030855,GO:0043687	cytosol|kinase activity|fructosamine-3-kinase activity|fructosamine metabolic process|fructoselysine metabolic process|epithelial cell differentiation|post-translational protein modification
FNDC1	118.887	175.535	62.2398	0.354573	-1.49585	0.000203478	0.00664131	Down	0.385693	0.276559	0.298801	0.139114	0.110609	0.147607	GeneID:102282287,Genbank:XM_005900407.2	fibronectin type III domain containing 1	GO:0005576,GO:0016607	extracellular region|nuclear speck
FNDC5	61.9622	95.0135	28.9109	0.304282	-1.71652	0.00160155	0.0308463	Down	1.0866	0.409912	0.900189	0.361677	0.318421	0.178476	GeneID:102270229,Genbank:XM_005906223.1	fibronectin type III domain containing 5	GO:0005179,GO:0005576,GO:0005778,GO:0005783,GO:0005886,GO:0014850,GO:0016021,GO:0090336	hormone activity|extracellular region|peroxisomal membrane|endoplasmic reticulum|plasma membrane|response to muscle activity|integral component of membrane|positive regulation of brown fat cell differentiation
FNTB	2446.26	1449.86	3442.67	2.37448	1.24761	2.06648e-08	3.4592e-06	Up	7.94734	4.70013	5.10006	11.5673	14.3188	15.591	GeneID:102287965,Genbank:XM_005909765.1	farnesyltransferase, CAAX box, beta	GO:0004311,GO:0004660,GO:0005965,GO:0008270,GO:0008285,GO:0018343,GO:0042060,GO:0048146	farnesyltranstransferase activity|protein farnesyltransferase activity|protein farnesyltransferase complex|zinc ion binding|negative regulation of cell proliferation|protein farnesylation|wound healing|positive regulation of fibroblast proliferation	ko00900	Terpenoid backbone biosynthesis
FOSL2	5484.47	1635.19	9333.75	5.70805	2.513	2.31577e-05	0.00123901	Up	13.0254	12.3161	4.86966	81.3951	71.0043	36.3229	GeneID:102267165,Genbank:XM_005903860.2	FOS-like antigen 2, transcript variant X1	GO:0000977,GO:0001228,GO:0003334,GO:0003682,GO:0003700,GO:0005634,GO:0005654,GO:0006357,GO:0008219,GO:0045944,GO:0048146	RNA polymerase II regulatory region sequence-specific DNA binding|transcriptional activator activity, RNA polymerase II transcription regulatory region sequence-specific DNA binding|keratinocyte development|chromatin binding|DNA binding transcription factor activity|nucleus|nucleoplasm|regulation of transcription from RNA polymerase II promoter|cell death|positive regulation of transcription from…	ko04380	Osteoclast differentiation
FOXN2	1580.83	978.724	2182.93	2.23038	1.15729	0.000148289	0.00530116	Up	6.20311	8.49525	5.29638	10.9795	18.7482	12.8652	GeneID:102283147,Genbank:XM_005905717.2	forkhead box N2	GO:0003700,GO:0005634,GO:0006351,GO:0030154,GO:0035914,GO:0043231,GO:0043565,GO:0045893	DNA binding transcription factor activity|nucleus|transcription, DNA-templated|cell differentiation|skeletal muscle cell differentiation|intracellular membrane-bounded organelle|sequence-specific DNA binding|positive regulation of transcription, DNA-templated
FOXO3	12514.1	6149.64	18878.5	3.06986	1.61817	0.00512004	0.0684846	Up	25.4281	21.7193	15.9385	97.1619	49.3677	51.9964	GeneID:102287014,Genbank:XM_005909168.2	forkhead box O3, transcript variant X2			ko04062,ko04722,ko04212,ko04211,ko04152,ko04068,ko04151,ko04213,ko04917	Chemokine signaling pathway|Neurotrophin signaling pathway|Longevity regulating pathway - worm|Longevity regulating pathway|AMPK signaling pathway|FoxO signaling pathway|PI3K-Akt signaling pathway|Longevity regulating pathway - multiple species|Prolactin signaling pathway
FOXO6	102.207	143.95	60.4646	0.42004	-1.2514	0.00265523	0.0438399	Down	2.57719	1.96237	1.39882	0.737161	1.40606	0.901913	GeneID:102286709,Genbank:XM_005888972.1	forkhead box O6	GO:0000981,GO:0005634,GO:0005737,GO:0006351,GO:0006357,GO:0007613,GO:0009653,GO:0030154,GO:0043565,GO:0060999	RNA polymerase II transcription factor activity, sequence-specific DNA binding|nucleus|cytoplasm|transcription, DNA-templated|regulation of transcription from RNA polymerase II promoter|memory|anatomical structure morphogenesis|cell differentiation|sequence-specific DNA binding|positive regulation of dendritic spine development	ko04068	FoxO signaling pathway
FOXS1	337.062	165.067	509.057	3.08393	1.62477	2.13434e-05	0.00116404	Up	0.795217	1.01503	1.12236	2.60956	3.6379	4.3182	GeneID:102276317,Genbank:XM_005887909.2	forkhead box S1	GO:0000978,GO:0000981,GO:0001078,GO:0001568,GO:0003677,GO:0003700,GO:0005634,GO:0006351,GO:0009653,GO:0030154,GO:0040018,GO:0043433,GO:0045892,GO:0050885	RNA polymerase II proximal promoter sequence-specific DNA binding|RNA polymerase II transcription factor activity, sequence-specific DNA binding|transcriptional repressor activity, RNA polymerase II proximal promoter sequence-specific DNA binding|blood vessel development|DNA binding|DNA binding transcription factor activity|nucleus|transcription, DNA-templated|anatomical structure morphogenesis|c…
FYCO1	13965.7	8824.2	19107.3	2.16533	1.11459	1.3745e-07	1.78759e-05	Up	20.3669	17.2268	15.1629	47.8455	37.583	35.9568	GeneID:102266962,Genbank:XM_014479835.1	FYVE and coiled-coil domain containing 1	GO:0005524,GO:0005764,GO:0005770,GO:0005776,GO:0005794,GO:0006458,GO:0016020,GO:0043231,GO:0044183,GO:0046872,GO:0051082,GO:0061077,GO:0072383,GO:1901098	ATP binding|lysosome|late endosome|autophagosome|Golgi apparatus|'de novo' protein folding|membrane|intracellular membrane-bounded organelle|protein binding involved in protein folding|metal ion binding|unfolded protein binding|chaperone-mediated protein folding|plus-end-directed vesicle transport along microtubule|positive regulation of autophagosome maturation
FZD2	110.23	168.997	51.4624	0.304517	-1.7154	4.28898e-05	0.00201427	Down	1.67137	1.54121	1.63581	0.633133	0.392267	0.693703	GeneID:102277539,Genbank:XM_005907699.2	frizzled class receptor 2	GO:0003149,GO:0003150,GO:0003151,GO:0004930,GO:0005737,GO:0005886,GO:0005925,GO:0007223,GO:0007608,GO:0016021,GO:0017147,GO:0030165,GO:0030182,GO:0030669,GO:0030825,GO:0030855,GO:0035567,GO:0042813,GO:0045893,GO:0051091,GO:0060022,GO:0060070,GO:0060071,GO:0060119,GO:0090103,GO:0090179,GO:1904886	membranous septum morphogenesis|muscular septum morphogenesis|outflow tract morphogenesis|G-protein coupled receptor activity|cytoplasm|plasma membrane|focal adhesion|Wnt signaling pathway, calcium modulating pathway|sensory perception of smell|integral component of membrane|Wnt-protein binding|PDZ domain binding|neuron differentiation|clathrin-coated endocytic vesicle membrane|positive regulatio…	ko04390,ko04916,ko04150,ko04310,ko04550	Hippo signaling pathway|Melanogenesis|mTOR signaling pathway|Wnt signaling pathway|Signaling pathways regulating pluripotency of stem cells
FZD4	5844.78	2916.38	8773.18	3.00824	1.58892	6.41019e-12	2.70943e-09	Up	7.7076	13.7789	9.57793	35.845	32.4029	27.6626	GeneID:102286685,Genbank:XM_014480706.1	frizzled class receptor 4	GO:0001540,GO:0001570,GO:0004930,GO:0005886,GO:0005887,GO:0005911,GO:0007223,GO:0007605,GO:0009986,GO:0010812,GO:0016021,GO:0016055,GO:0017147,GO:0019955,GO:0030165,GO:0030182,GO:0030425,GO:0030665,GO:0030669,GO:0030947,GO:0031625,GO:0031987,GO:0034446,GO:0035426,GO:0035567,GO:0038023,GO:0042701,GO:0042803,GO:0042813,GO:0043507,GO:0045893,GO:0046982,GO:0051091,GO:0060070,GO:0060071,GO:0061024,GO:…	amyloid-beta binding|vasculogenesis|G-protein coupled receptor activity|plasma membrane|integral component of plasma membrane|cell-cell junction|Wnt signaling pathway, calcium modulating pathway|sensory perception of sound|cell surface|negative regulation of cell-substrate adhesion|integral component of membrane|Wnt signaling pathway|Wnt-protein binding|cytokine binding|PDZ domain binding|neuron …	ko04390,ko04916,ko04150,ko04310,ko04550	Hippo signaling pathway|Melanogenesis|mTOR signaling pathway|Wnt signaling pathway|Signaling pathways regulating pluripotency of stem cells
FZD9	325.471	525.968	124.975	0.237609	-2.07334	3.88749e-07	4.15986e-05	Down	2.88994	2.44136	4.09161	0.583121	0.986052	1.2172	GeneID:102272449,Genbank:XM_005892872.1	frizzled class receptor 9	GO:0001503,GO:0001836,GO:0004930,GO:0005737,GO:0005789,GO:0005794,GO:0005886,GO:0007405,GO:0007611,GO:0009986,GO:0016021,GO:0017147,GO:0030183,GO:0030501,GO:0031527,GO:0031966,GO:0035567,GO:0042803,GO:0042813,GO:0043065,GO:0043524,GO:0046982,GO:0048471,GO:0051480,GO:0051902,GO:0060546,GO:0071157,GO:0090263,GO:1901029,GO:1904393,GO:1904394,GO:1990523,GO:2000179	ossification|release of cytochrome c from mitochondria|G-protein coupled receptor activity|cytoplasm|endoplasmic reticulum membrane|Golgi apparatus|plasma membrane|neuroblast proliferation|learning or memory|cell surface|integral component of membrane|Wnt-protein binding|B cell differentiation|positive regulation of bone mineralization|filopodium membrane|mitochondrial membrane|non-canonical Wnt …	ko04390,ko04916,ko04150,ko04310,ko04550	Hippo signaling pathway|Melanogenesis|mTOR signaling pathway|Wnt signaling pathway|Signaling pathways regulating pluripotency of stem cells
G3BP2	15518.3	21331.7	9704.96	0.454955	-1.1362	5.76184e-06	0.000406071	Down	73.2442	48.9516	53.4905	23.9915	25.7565	26.0026	GeneID:102266532,Genbank:XM_005909115.2	GTPase activating protein (SH3 domain) binding protein 2, transcript variant X1	GO:0003723,GO:0005829,GO:0034063,GO:0051028	RNA binding|cytosol|stress granule assembly|mRNA transport
GADD45B	707.006	1024.37	389.644	0.380375	-1.39451	7.13452e-05	0.00300058	Down	8.08091	8.8756	6.32597	3.55054	2.48745	4.45946	GeneID:102266978,Genbank:XM_005888342.2	growth arrest and DNA-damage-inducible, beta	GO:0000185,GO:0000186,GO:0005634,GO:0005737,GO:0006469,GO:0006915,GO:0006950,GO:0007275,GO:0030154,GO:0043065,GO:0046330,GO:0051726,GO:1900745	activation of MAPKKK activity|activation of MAPKK activity|nucleus|cytoplasm|negative regulation of protein kinase activity|apoptotic process|response to stress|multicellular organism development|cell differentiation|positive regulation of apoptotic process|positive regulation of JNK cascade|regulation of cell cycle|positive regulation of p38MAPK cascade	ko04068,ko04115,ko04210,ko04010,ko04110	FoxO signaling pathway|p53 signaling pathway|Apoptosis|MAPK signaling pathway|Cell cycle
GADL1	9139.44	14900.1	3378.78	0.226762	-2.14075	0.00873699	0.0959197	Down	79.8023	24.4228	42.3561	7.92152	9.04781	15.8145	GeneID:102267296,Genbank:XM_005894166.1	glutamate decarboxylase-like 1	GO:0004068,GO:0004782,GO:0019752,GO:0030170	aspartate 1-decarboxylase activity|sulfinoalanine decarboxylase activity|carboxylic acid metabolic process|pyridoxal phosphate binding	ko00770,ko00410,ko00430	Pantothenate and CoA biosynthesis|beta-Alanine metabolism|Taurine and hypotaurine metabolism
GALM	161.746	260.988	62.5051	0.239495	-2.06194	2.08979e-08	3.46393e-06	Down	1.52574	1.03283	1.22555	0.181978	0.270967	0.395968	GeneID:102284779,Genbank:XM_005893757.2	galactose mutarotase (aldose 1-epimerase)	GO:0004034,GO:0005737,GO:0006006,GO:0030246,GO:0033499	aldose 1-epimerase activity|cytoplasm|glucose metabolic process|carbohydrate binding|galactose catabolic process via UDP-galactose	ko00052,ko00010	Galactose metabolism|Glycolysis / Gluconeogenesis
GALNT13	7.62059	0	15.2412	Inf	Inf	0.00157126	0.0304998	Up	0	0	0	0.0464385	0.0486687	0.0140193	GeneID:102270015,Genbank:XM_014478438.1	polypeptide N-acetylgalactosaminyltransferase 13, transcript variant X1			ko00512	Mucin type O-Glycan biosynthesis
GALNT15	298.412	117.522	479.303	4.07842	2.02801	0.00539106	0.070821	Up	1.05359	0.563012	0.350095	4.25147	1.91105	2.17431	GeneID:102273418,Genbank:XM_005896325.2	polypeptide N-acetylgalactosaminyltransferase 15			ko00512	Mucin type O-Glycan biosynthesis
GAMT	2038.31	2942.84	1133.78	0.385269	-1.37606	1.5909e-09	3.76976e-07	Down	33.9988	34.8248	39.9531	13.8413	14.6532	19.0432	GeneID:102277266,Genbank:XM_005890448.2	guanidinoacetate N-methyltransferase, transcript variant X1	GO:0005634,GO:0005737,GO:0006601,GO:0007283,GO:0009887,GO:0030731,GO:0040014,GO:0046498,GO:0046500	nucleus|cytoplasm|creatine biosynthetic process|spermatogenesis|animal organ morphogenesis|guanidinoacetate N-methyltransferase activity|regulation of multicellular organism growth|S-adenosylhomocysteine metabolic process|S-adenosylmethionine metabolic process	ko00260,ko00330	Glycine, serine and threonine metabolism|Arginine and proline metabolism
GAS7	550.343	787.001	313.685	0.398582	-1.32705	0.000278427	0.00845127	Down	3.09921	1.98954	3.84364	1.38066	1.04688	1.19595	GeneID:102277827,Genbank:XM_005907540.2	growth arrest-specific 7	GO:0001726,GO:0005737,GO:0005884,GO:0008360,GO:0030041,GO:0030182,GO:0048812,GO:0051015,GO:0051017	ruffle|cytoplasm|actin filament|regulation of cell shape|actin filament polymerization|neuron differentiation|neuron projection morphogenesis|actin filament binding|actin filament bundle assembly
GATA3	112.542	66.5527	158.53	2.38203	1.25219	0.00216446	0.03804	Up	0.222202	0.215519	0.284245	0.548816	0.640074	0.460724	GeneID:102271430,Genbank:XM_005895493.2	GATA binding protein 3, transcript variant X1	GO:0000790,GO:0000977,GO:0000987,GO:0001046,GO:0001077,GO:0001078,GO:0001085,GO:0001158,GO:0001228,GO:0001701,GO:0001709,GO:0001764,GO:0001822,GO:0001823,GO:0002088,GO:0002572,GO:0003180,GO:0003215,GO:0003281,GO:0003682,GO:0003700,GO:0003713,GO:0005134,GO:0005634,GO:0005654,GO:0005667,GO:0006338,GO:0006959,GO:0007165,GO:0007411,GO:0008270,GO:0008285,GO:0008584,GO:0009615,GO:0009791,GO:0009967,GO:…	nuclear chromatin|RNA polymerase II regulatory region sequence-specific DNA binding|proximal promoter sequence-specific DNA binding|core promoter sequence-specific DNA binding|transcriptional activator activity, RNA polymerase II proximal promoter sequence-specific DNA binding|transcriptional repressor activity, RNA polymerase II proximal promoter sequence-specific DNA binding|RNA polymerase II t…
GATA5	7.81228	15.2784	0.346157	0.0226566	-5.46392	0.0188295	0.156669	Down	0.0849572	0.0271282	0.237495	0.0157642	0	0	GeneID:102286945,Genbank:XM_005893993.2	GATA binding protein 5	GO:0000977,GO:0001085,GO:0001158,GO:0001228,GO:0003682,GO:0003705,GO:0005634,GO:0005667,GO:0008270,GO:0030154,GO:0060575,GO:0071773	RNA polymerase II regulatory region sequence-specific DNA binding|RNA polymerase II transcription factor binding|enhancer sequence-specific DNA binding|transcriptional activator activity, RNA polymerase II transcription regulatory region sequence-specific DNA binding|chromatin binding|transcription factor activity, RNA polymerase II distal enhancer sequence-specific binding|nucleus|transcription …
GBX1	187.554	275.693	99.4145	0.360599	-1.47153	1.50157e-05	0.000884564	Down	1.16369	1.15292	2.12261	1.13575	0.962476	0.438481	GeneID:102265766,Genbank:XM_014482166.1	gastrulation brain homeobox 1	GO:0005634,GO:0006351,GO:0006355,GO:0007628,GO:0019230,GO:0021522,GO:0043565,GO:0048663,GO:0097374	nucleus|transcription, DNA-templated|regulation of transcription, DNA-templated|adult walking behavior|proprioception|spinal cord motor neuron differentiation|sequence-specific DNA binding|neuron fate commitment|sensory neuron axon guidance
GCGR	123.807	38.3358	209.279	5.45911	2.44866	2.53336e-09	5.48408e-07	Up	0.198735	0.0521063	0.225061	1.02476	0.780117	0.87689	GeneID:102283627,Genbank:XM_005905383.2	glucagon receptor	GO:0004967,GO:0005085,GO:0005768,GO:0005886,GO:0005887,GO:0006091,GO:0006887,GO:0007166,GO:0007186,GO:0007188,GO:0007189,GO:0007584,GO:0008217,GO:0009755,GO:0016021,GO:0017046,GO:0042593,GO:0042594,GO:0070873,GO:0071377	glucagon receptor activity|guanyl-nucleotide exchange factor activity|endosome|plasma membrane|integral component of plasma membrane|generation of precursor metabolites and energy|exocytosis|cell surface receptor signaling pathway|G-protein coupled receptor signaling pathway|adenylate cyclase-modulating G-protein coupled receptor signaling pathway|adenylate cyclase-activating G-protein coupled re…	ko04080,ko04922	Neuroactive ligand-receptor interaction|Glucagon signaling pathway
GIGYF1	2605.39	1735.33	3475.45	2.00276	1.00199	4.70512e-06	0.000347377	Up	4.76347	4.00241	4.01278	8.69541	8.38914	9.10794	GeneID:102273401,Genbank:XM_014477413.1	GRB10 interacting GYF protein 1	GO:0043234,GO:0048009	protein complex|insulin-like growth factor receptor signaling pathway
GIPC2	118.441	74.3513	162.531	2.18598	1.12828	0.0202663	0.163787	Up	0.514242	0.628355	0.407401	0.640251	1.02599	1.48101	GeneID:102280898,Genbank:XM_005904955.1	GIPC PDZ domain containing family, member 2	GO:0005737,GO:0042802	cytoplasm|identical protein binding
GLRX	531.485	780.417	282.553	0.362053	-1.46573	2.65569e-07	3.0544e-05	Down	1.7655	1.68819	1.56754	0.573907	0.772512	0.626357	GeneID:102267032,Genbank:XM_005899302.1	glutaredoxin (thioltransferase), transcript variant X1	GO:0005737,GO:0009055,GO:0015035,GO:0045454	cytoplasm|electron transfer activity|protein disulfide oxidoreductase activity|cell redox homeostasis
GLT1D1	12.1361	0.308499	23.9637	77.6783	6.27944	0.00515356	0.068833	Up	0.0576879	0	0	0.8164	0.594845	0	GeneID:102267330,Genbank:XM_005904082.1	glycosyltransferase 1 domain containing 1	GO:0005576,GO:0016757	extracellular region|transferase activity, transferring glycosyl groups
GNPTAB	6061.48	9579.46	2543.5	0.265516	-1.91313	4.68558e-10	1.3035e-07	Down	24.0079	15.3078	18.0843	5.94788	4.10425	4.91159	GeneID:102269745,Genbank:XM_005898601.2	N-acetylglucosamine-1-phosphate transferase, alpha and beta subunits	GO:0000139,GO:0003976,GO:0005509,GO:0005794,GO:0007040,GO:0016021,GO:0016256,GO:0033299,GO:0046835	Golgi membrane|UDP-N-acetylglucosamine-lysosomal-enzyme N-acetylglucosaminephosphotransferase activity|calcium ion binding|Golgi apparatus|lysosome organization|integral component of membrane|N-glycan processing to lysosome|secretion of lysosomal enzymes|carbohydrate phosphorylation	ko04142	Lysosome
GOLGA7B	243.168	115.812	370.525	3.19936	1.67778	1.46021e-05	0.000863208	Up	0.781551	0.379217	0.319612	1.17904	1.99799	1.55324	GeneID:102270315,Genbank:XM_005901190.2	golgin A7 family, member B	GO:0000139,GO:0002178,GO:0006612,GO:0018230,GO:0072659	Golgi membrane|palmitoyltransferase complex|protein targeting to membrane|peptidyl-L-cysteine S-palmitoylation|protein localization to plasma membrane
GPA33	934.994	376.529	1493.46	3.96638	1.98782	0.0320175	0.218098	Up	1.42111	2.60403	1.60593	3.60052	13.0701	5.30267	GeneID:102271861,Genbank:XM_005907606.1	glycoprotein A33 (transmembrane)	GO:0005886,GO:0016021	plasma membrane|integral component of membrane
GPAT2	26.8664	7.34289	46.3899	6.31766	2.65939	0.000913316	0.0205238	Up	0.0199403	0	0.0197427	0.044386	0.104638	0.0395335	GeneID:102281971,Genbank:XM_005891603.2	glycerol-3-phosphate acyltransferase 2, mitochondrial	GO:0004366,GO:0005739,GO:0005741,GO:0006072,GO:0006654,GO:0016021,GO:0016024,GO:0019432,GO:0102420,GO:1990511	glycerol-3-phosphate O-acyltransferase activity|mitochondrion|mitochondrial outer membrane|glycerol-3-phosphate metabolic process|phosphatidic acid biosynthetic process|integral component of membrane|CDP-diacylglycerol biosynthetic process|triglyceride biosynthetic process|sn-1-glycerol-3-phosphate C16:0-DCA-CoA acyl transferase activity|piRNA biosynthetic process	ko00564,ko00561	Glycerophospholipid metabolism|Glycerolipid metabolism
GPCPD1	15434.6	23675.4	7193.76	0.30385	-1.71857	0.000684093	0.016803	Down	41.3251	40.5498	70.0706	6.60685	26.6415	11.2976	GeneID:102271682,Genbank:XM_005891059.2	glycerophosphocholine phosphodiesterase 1	GO:0005829,GO:0007519,GO:0008889,GO:0030643,GO:0046475,GO:0047389,GO:2001070	cytosol|skeletal muscle tissue development|glycerophosphodiester phosphodiesterase activity|cellular phosphate ion homeostasis|glycerophospholipid catabolic process|glycerophosphocholine phosphodiesterase activity|starch binding	ko00564	Glycerophospholipid metabolism
GPD2	6714.68	2485.17	10944.2	4.4038	2.13875	2.52792e-22	7.12326e-19	Up	9.21881	7.88103	5.21398	35.7715	33.2327	29.1908	GeneID:102277350,Genbank:XM_014481674.1	glycerol-3-phosphate dehydrogenase 2 (mitochondrial)	GO:0005509,GO:0005743,GO:0006072,GO:0006094,GO:0009331,GO:0019563,GO:0035264,GO:0043010,GO:0052591	calcium ion binding|mitochondrial inner membrane|glycerol-3-phosphate metabolic process|gluconeogenesis|glycerol-3-phosphate dehydrogenase complex|glycerol catabolic process|multicellular organism growth|camera-type eye development|sn-glycerol-3-phosphate:ubiquinone-8 oxidoreductase activity	ko00564	Glycerophospholipid metabolism
GPI	32236.3	46884.4	17588.2	0.375139	-1.4145	1.04593e-05	0.000667302	Down	231.03	124.707	182.524	48.2786	72.6124	92.0096	GeneID:102278570,Genbank:XM_005907771.2	glucose-6-phosphate isomerase	GO:0001525,GO:0001701,GO:0001707,GO:0004347,GO:0005125,GO:0005615,GO:0005654,GO:0005829,GO:0006094,GO:0006096,GO:0031625,GO:0034101,GO:0042593,GO:0043209,GO:0051024,GO:0060170	angiogenesis|in utero embryonic development|mesoderm formation|glucose-6-phosphate isomerase activity|cytokine activity|extracellular space|nucleoplasm|cytosol|gluconeogenesis|glycolytic process|ubiquitin protein ligase binding|erythrocyte homeostasis|glucose homeostasis|myelin sheath|positive regulation of immunoglobulin secretion|ciliary membrane	ko01200,ko00520,ko00030,ko00500,ko00010	Carbon metabolism|Amino sugar and nucleotide sugar metabolism|Pentose phosphate pathway|Starch and sucrose metabolism|Glycolysis / Gluconeogenesis
GPNMB	79.1251	106.808	51.4426	0.481639	-1.05398	0.0199027	0.161621	Down	0.485782	0.50874	0.288732	0.170257	0.28009	0.116794	GeneID:102265533,Genbank:XM_005901255.2	glycoprotein (transmembrane) nmb
GPR21	187.318	119.66	254.975	2.13083	1.09141	0.00152007	0.0297795	Up	0.931629	0.761954	0.669785	1.52685	1.95959	1.2661	GeneID:102265879,Genbank:XM_005893073.1	G protein-coupled receptor 21	GO:0001588,GO:0005886,GO:0016021,GO:0040018,GO:0042593,GO:0046627	dopamine neurotransmitter receptor activity, coupled via Gs|plasma membrane|integral component of membrane|positive regulation of multicellular organism growth|glucose homeostasis|negative regulation of insulin receptor signaling pathway
GPR37	116.777	53.2907	180.263	3.38263	1.75815	0.00187918	0.0339729	Up	0.381476	0.290092	0.167976	1.05523	1.22104	0.495748	GeneID:102274782,Genbank:XM_005901121.2	G protein-coupled receptor 37 (endothelin receptor type B-like)	GO:0000151,GO:0004930,GO:0005783,GO:0005789,GO:0005886,GO:0005887,GO:0007186,GO:0007193,GO:0008528,GO:0030544,GO:0031072,GO:0031625,GO:0031987,GO:0036505,GO:0042277,GO:0042416,GO:0043235,GO:0043410,GO:0045964,GO:1903206	ubiquitin ligase complex|G-protein coupled receptor activity|endoplasmic reticulum|endoplasmic reticulum membrane|plasma membrane|integral component of plasma membrane|G-protein coupled receptor signaling pathway|adenylate cyclase-inhibiting G-protein coupled receptor signaling pathway|G-protein coupled peptide receptor activity|Hsp70 protein binding|heat shock protein binding|ubiquitin protein l…
GPRIN3	74.0784	48.1898	99.967	2.07444	1.05272	0.0259171	0.190928	Up	0.177488	0.264222	0.181779	0.321161	0.45094	0.400769	GeneID:102270112,Genbank:XM_005897777.2	GPRIN family member 3
GPT	576.088	838.59	313.586	0.373945	-1.4191	3.38983e-06	0.00026411	Down	6.9529	7.0129	9.62044	2.61186	3.3094	4.16205	GeneID:102279462,Genbank:XM_005897884.2	glutamic-pyruvate transaminase (alanine aminotransferase)	GO:0004021,GO:0005615,GO:0005737,GO:0009058,GO:0030170,GO:0042853	L-alanine:2-oxoglutarate aminotransferase activity|extracellular space|cytoplasm|biosynthetic process|pyridoxal phosphate binding|L-alanine catabolic process	ko00710,ko01200,ko01210,ko01230,ko00250,ko00220	Carbon fixation in photosynthetic organisms|Carbon metabolism|2-Oxocarboxylic acid metabolism|Biosynthesis of amino acids|Alanine, aspartate and glutamate metabolism|Arginine biosynthesis
GPX1	1126.04	1599.76	652.327	0.407767	-1.29418	0.000776326	0.0181328	Down	24.145	25.6218	38.502	12.293	11.3217	16.1732	GeneID:102280278,Genbank:XM_005909375.2	glutathione peroxidase 1	GO:0004602,GO:0005737,GO:0006749,GO:0006979,GO:0042744,GO:1902905	glutathione peroxidase activity|cytoplasm|glutathione metabolic process|response to oxidative stress|hydrogen peroxide catabolic process|positive regulation of supramolecular fiber organization	ko00480,ko04918,ko00590	Glutathione metabolism|Thyroid hormone synthesis|Arachidonic acid metabolism
GPX4	2179.52	2973.6	1385.44	0.465912	-1.10187	8.76403e-07	8.18637e-05	Down	39.4239	42.9673	44.4583	17.9535	21.6669	21.5319	GeneID:102284111,Genbank:XM_014476572.1	glutathione peroxidase 4	GO:0004602,GO:0005739,GO:0006979,GO:0007275,GO:0047066	glutathione peroxidase activity|mitochondrion|response to oxidative stress|multicellular organism development|phospholipid-hydroperoxide glutathione peroxidase activity	ko00480	Glutathione metabolism
GRB10	7965.99	5133.47	10798.5	2.10355	1.07282	3.15074e-07	3.48167e-05	Up	17.4172	21.6677	14.858	38.5014	37.2794	39.5654	GeneID:102287498,Genbank:XM_005909967.2	growth factor receptor-bound protein 10			ko04150	mTOR signaling pathway
GRIP2	450.392	617.955	282.829	0.457685	-1.12757	3.13945e-05	0.00156114	Down	2.01795	1.22079	1.20738	0.659757	0.645049	0.847892	GeneID:102276847,Genbank:XM_005898787.2	glutamate receptor interacting protein 2	GO:0005829,GO:0005886,GO:0030159	cytosol|plasma membrane|receptor signaling complex scaffold activity
GRTP1	277.802	385.929	169.675	0.439653	-1.18556	0.0134359	0.126201	Down	2.13094	1.89203	3.77059	1.25906	0.933814	1.6221	GeneID:102272392,Genbank:XM_005902250.2	growth hormone regulated TBC protein 1	GO:0005096,GO:0005622,GO:0006886,GO:0012505,GO:0017137,GO:0031338,GO:0090630	GTPase activator activity|intracellular|intracellular protein transport|endomembrane system|Rab GTPase binding|regulation of vesicle fusion|activation of GTPase activity
GSDMB	484.252	219.221	749.284	3.41794	1.77313	7.62711e-08	1.06572e-05	Up	0.501478	0.628276	0.160333	1.81355	2.14466	1.25468	GeneID:102270690,Genbank:XM_005898017.1	gasdermin B
GSPT2	28.2833	11.1486	45.418	4.07386	2.0264	0.00661133	0.0802425	Up	0.101889	0.0901736	0	0.147806	0.198691	0.382178	GeneID:102267530,Genbank:XM_014480278.1	G1 to S phase transition 2	GO:0000184,GO:0002184,GO:0003747,GO:0003924,GO:0005525,GO:0005829,GO:0007049,GO:0018444	nuclear-transcribed mRNA catabolic process, nonsense-mediated decay|cytoplasmic translational termination|translation release factor activity|GTPase activity|GTP binding|cytosol|cell cycle|translation release factor complex	ko03015	mRNA surveillance pathway
GSTA4	1423.51	2027.38	819.629	0.404279	-1.30658	1.88278e-06	0.000157585	Down	13.2273	17.4214	19.8356	7.09812	4.02789	8.52971	GeneID:102280813,Genbank:XM_005904348.2	glutathione S-transferase alpha 4, transcript variant X1	GO:0004364,GO:0005737,GO:0006749,GO:0006805,GO:0042803	glutathione transferase activity|cytoplasm|glutathione metabolic process|xenobiotic metabolic process|protein homodimerization activity	ko00982,ko00480,ko00980	Drug metabolism - cytochrome P450|Glutathione metabolism|Metabolism of xenobiotics by cytochrome P450
GUSB	42.358	24.5777	60.1382	2.44685	1.29093	0.0304169	0.2107	Up	0.0903787	0.245476	0.0679434	0.582377	0.215562	0.676794	GeneID:102278582,Genbank:XM_014476425.1	glucuronidase, beta	GO:0004553,GO:0004566,GO:0005764,GO:0005975	hydrolase activity, hydrolyzing O-glycosyl compounds|beta-glucuronidase activity|lysosome|carbohydrate metabolic process	ko00040,ko00860,ko00944,ko00983,ko00531,ko04142,ko00500	Pentose and glucuronate interconversions|Porphyrin and chlorophyll metabolism|Flavone and flavonol biosynthesis|Drug metabolism - other enzymes|Glycosaminoglycan degradation|Lysosome|Starch and sucrose metabolism
GZMM	7.23913	14.4783	0	0	#NAME?	0.00216944	0.0380879	Down	0	0	0.159007	0	0	0	GeneID:102280197,Genbank:XM_005892744.2	granzyme M (lymphocyte met-ase 1)	GO:0004252,GO:0005576,GO:0006915,GO:0008219,GO:0008236,GO:0016020,GO:0019835,GO:0045087	serine-type endopeptidase activity|extracellular region|apoptotic process|cell death|serine-type peptidase activity|membrane|cytolysis|innate immune response
HBP1	8263.82	4454.28	12073.3	2.7105	1.43856	1.69081e-11	6.97232e-09	Up	17.422	18.4395	13.1058	43.1085	44.3665	41.3839	GeneID:102276856,Genbank:XM_005901433.1	HMG-box transcription factor 1	GO:0003677,GO:0003723,GO:0005634,GO:0006351,GO:0006355,GO:0016055	DNA binding|RNA binding|nucleus|transcription, DNA-templated|regulation of transcription, DNA-templated|Wnt signaling pathway
HDAC4	2093.48	1252.25	2934.7	2.34354	1.22869	0.00419217	0.0600203	Up	4.13447	4.03782	2.02091	12.0827	7.31028	7.29814	GeneID:102282588,Genbank:XM_005906395.1	histone deacetylase 4	GO:0000118,GO:0000122,GO:0001047,GO:0001085,GO:0001501,GO:0002076,GO:0003714,GO:0004407,GO:0005634,GO:0005654,GO:0005737,GO:0005829,GO:0006338,GO:0006351,GO:0006476,GO:0006954,GO:0007399,GO:0008134,GO:0008270,GO:0008284,GO:0008285,GO:0010592,GO:0010832,GO:0010882,GO:0014894,GO:0014898,GO:0014911,GO:0016575,GO:0017053,GO:0019901,GO:0030018,GO:0030183,GO:0030955,GO:0031594,GO:0031672,GO:0032041,GO:…	histone deacetylase complex|negative regulation of transcription from RNA polymerase II promoter|core promoter binding|RNA polymerase II transcription factor binding|skeletal system development|osteoblast development|transcription corepressor activity|histone deacetylase activity|nucleus|nucleoplasm|cytoplasm|cytosol|chromatin remodeling|transcription, DNA-templated|protein deacetylation|inflamma…
HERC6	192.38	116.098	268.662	2.31409	1.21045	0.000340827	0.0097404	Up	0.304568	0.321197	0.25241	0.59653	0.709202	0.594894	GeneID:102272863,Genbank:XM_014478808.1	HECT and RLD domain containing E3 ubiquitin protein ligase family member 6, transcript variant X2	GO:0000209,GO:0002244,GO:0004842,GO:0005634,GO:0005737,GO:0005829,GO:0061630	protein polyubiquitination|hematopoietic progenitor cell differentiation|ubiquitin-protein transferase activity|nucleus|cytoplasm|cytosol|ubiquitin protein ligase activity
HIF3A	142.918	34.8216	251.014	7.20855	2.84971	1.82473e-11	7.13188e-09	Up	0.112621	0.143822	0.0732438	0.594772	1.11997	1.10643	GeneID:102284497,Genbank:XM_005893903.2	hypoxia inducible factor 3, alpha subunit, transcript variant X1
HIPK4	6.80764	13.2667	0.348622	0.026278	-5.25	0.0107932	0.11026	Down	0.0819587	0.0778224	0.0301905	0	0.0123092	0	GeneID:102276621,Genbank:XM_005890592.2	homeodomain interacting protein kinase 4	GO:0004674,GO:0005524,GO:0005737	protein serine/threonine kinase activity|ATP binding|cytoplasm
HMBS	2007.52	2745.61	1269.42	0.462347	-1.11295	0.00366752	0.0545627	Down	14.0126	14.3486	24.0343	7.05676	10.4409	8.81037	GeneID:102265426,Genbank:XM_005897126.2	hydroxymethylbilane synthase, transcript variant X2	GO:0004418,GO:0005737,GO:0006782,GO:0006783,GO:0018160	hydroxymethylbilane synthase activity|cytoplasm|protoporphyrinogen IX biosynthetic process|heme biosynthetic process|peptidyl-pyrromethane cofactor linkage	ko00860	Porphyrin and chlorophyll metabolism
HOGA1	35.1704	53.3906	16.9502	0.317475	-1.65528	0.0132678	0.125452	Down	0.273446	0.0701026	0.256442	0.0781781	0.115477	0.140477	GeneID:102265621,Genbank:XM_005901171.2	4-hydroxy-2-oxoglutarate aldolase 1	GO:0005739,GO:0008700,GO:0009436,GO:0019470,GO:0033609,GO:0042803,GO:0042866	mitochondrion|4-hydroxy-2-oxoglutarate aldolase activity|glyoxylate catabolic process|4-hydroxyproline catabolic process|oxalate metabolic process|protein homodimerization activity|pyruvate biosynthetic process	ko00330,ko00630	Arginine and proline metabolism|Glyoxylate and dicarboxylate metabolism
HOMER1	9016.11	12513.6	5518.61	0.441009	-1.18112	0.0013782	0.0279392	Down	45.1952	25.6661	30.0302	15.8033	11.2859	15.1049	GeneID:102286255,Genbank:XM_005909465.2	homer scaffolding protein 1, transcript variant X1	GO:0003009,GO:0014069,GO:0030018,GO:0030054,GO:0030424,GO:0035256,GO:0043034,GO:0044325,GO:0045177,GO:0045211,GO:0048148,GO:0048741,GO:0048875,GO:0051592,GO:0051928,GO:0090279,GO:2001256,GO:2001257	skeletal muscle contraction|postsynaptic density|Z disc|cell junction|axon|G-protein coupled glutamate receptor binding|costamere|ion channel binding|apical part of cell|postsynaptic membrane|behavioral response to cocaine|skeletal muscle fiber development|chemical homeostasis within a tissue|response to calcium ion|positive regulation of calcium ion transport|regulation of calcium ion import|reg…	ko04068,ko04724	FoxO signaling pathway|Glutamatergic synapse
HORMAD1	34.4069	51.7476	17.0663	0.329798	-1.60034	0.0304631	0.210822	Down	0.347143	0.22351	0.113171	0.0399132	0.0556132	0.0362685	GeneID:102286750,Genbank:XM_005894910.1	HORMA domain containing 1, transcript variant X1	GO:0000795,GO:0001824,GO:0005634,GO:0005694,GO:0007130,GO:0007283,GO:0042138,GO:0048477,GO:0051177,GO:0051321,GO:0051598,GO:0060629	synaptonemal complex|blastocyst development|nucleus|chromosome|synaptonemal complex assembly|spermatogenesis|meiotic DNA double-strand break formation|oogenesis|meiotic sister chromatid cohesion|meiotic cell cycle|meiotic recombination checkpoint|regulation of homologous chromosome segregation
HOXC11	50.0485	21.3101	78.7868	3.69715	1.88641	0.000877976	0.0198981	Up	0.145535	0.51872	0.0588496	0.637139	0.754952	0.434595	GeneID:102274500,Genbank:XM_005902101.2	homeobox C11	GO:0000978,GO:0001077,GO:0001501,GO:0001656,GO:0001759,GO:0005654,GO:0005829,GO:0009952,GO:0009954,GO:0042733,GO:0045944,GO:0060272	RNA polymerase II proximal promoter sequence-specific DNA binding|transcriptional activator activity, RNA polymerase II proximal promoter sequence-specific DNA binding|skeletal system development|metanephros development|organ induction|nucleoplasm|cytosol|anterior/posterior pattern specification|proximal/distal pattern formation|embryonic digit morphogenesis|positive regulation of transcription f…
HOXD11	6.84071	0.658228	13.0232	19.7852	4.30635	0.0208647	0.166948	Up	0.0203506	0.0215478	0	0.217828	0	0.138314	GeneID:102283283,Genbank:XM_005910402.2	homeobox D11	GO:0001658,GO:0005654,GO:0006351,GO:0006355,GO:0009953,GO:0043565	branching involved in ureteric bud morphogenesis|nucleoplasm|transcription, DNA-templated|regulation of transcription, DNA-templated|dorsal/ventral pattern formation|sequence-specific DNA binding
HPCAL1	365.706	500.12	231.292	0.462472	-1.11256	0.00157964	0.0305922	Down	1.93073	1.89472	3.13422	1.50848	0.646014	1.24261	GeneID:102276906,Genbank:XM_005911305.1	hippocalcin-like 1, transcript variant X2	GO:0005509,GO:0016020	calcium ion binding|membrane
HPCAL4	142.387	206.471	78.3029	0.379243	-1.3988	0.0247514	0.185905	Down	1.53802	0.531368	1.99189	0.214587	0.567441	0.656908	GeneID:102281292,Genbank:XM_005886746.1	hippocalcin like 4, transcript variant X1	GO:0005246,GO:0005509,GO:0005622,GO:0007165,GO:0007417,GO:0008022,GO:0019904	calcium channel regulator activity|calcium ion binding|intracellular|signal transduction|central nervous system development|protein C-terminus binding|protein domain specific binding
HR	354.63	579.735	129.526	0.223423	-2.16215	6.60037e-10	1.79988e-07	Down	1.41086	1.28774	0.88225	0.274765	0.428118	0.217844	GeneID:102284413,Genbank:XM_005895309.2	hair growth associated	GO:0000785,GO:0000976,GO:0003677,GO:0003700,GO:0003714,GO:0005634,GO:0005654,GO:0006351,GO:0006355,GO:0016491,GO:0016604,GO:0031490,GO:0032454,GO:0033169,GO:0045892,GO:0046872	chromatin|transcription regulatory region sequence-specific DNA binding|DNA binding|DNA binding transcription factor activity|transcription corepressor activity|nucleus|nucleoplasm|transcription, DNA-templated|regulation of transcription, DNA-templated|oxidoreductase activity|nuclear body|chromatin DNA binding|histone demethylase activity (H3-K9 specific)|histone H3-K9 demethylation|negative regu…
HSD11B1L	72.3226	97.5926	47.0526	0.482133	-1.0525	0.0270626	0.195365	Down	0.464414	0.532002	0.399026	0.303554	0.239724	0.122376	GeneID:102270204,Genbank:XM_014480108.1	hydroxysteroid (11-beta) dehydrogenase 1-like, transcript variant X2	GO:0005576,GO:0005654,GO:0016491	extracellular region|nucleoplasm|oxidoreductase activity
HSDL1	430.588	575.467	285.709	0.496481	-1.01019	0.000193799	0.00641207	Down	2.66236	2.27736	1.85153	0.978897	1.29817	1.08239	GeneID:102285845,Genbank:XM_005902622.1	hydroxysteroid dehydrogenase like 1, transcript variant X1	GO:0005739	mitochondrion
HSPA6	129.521	216.892	42.1504	0.194338	-2.36336	0.00132469	0.0271802	Down	0.796239	1.45529	0.706521	0.384131	0.194276	0.0983766	GeneID:102273821,Genbank:XM_005903811.2	heat shock 70kDa protein 6 (HSP70B')			ko04010,ko04915,ko04141,ko03040,ko04612,ko04213,ko04144	MAPK signaling pathway|Estrogen signaling pathway|Protein processing in endoplasmic reticulum|Spliceosome|Antigen processing and presentation|Longevity regulating pathway - multiple species|Endocytosis
HTRA1	9182.62	12499.9	5865.31	0.469227	-1.09164	1.94422e-07	2.38195e-05	Down	92.2949	78.5678	84.0881	46.1712	42.7137	36.3957	GeneID:102269881,Genbank:XM_005890165.2	HtrA serine peptidase 1	GO:0001558,GO:0001890,GO:0004252,GO:0005520,GO:0005615,GO:0005829,GO:0005886,GO:0030512,GO:0030514,GO:0031012,GO:0042802,GO:0060718	regulation of cell growth|placenta development|serine-type endopeptidase activity|insulin-like growth factor binding|extracellular space|cytosol|plasma membrane|negative regulation of transforming growth factor beta receptor signaling pathway|negative regulation of BMP signaling pathway|extracellular matrix|identical protein binding|chorionic trophoblast cell differentiation
HTRA3	178.775	272.241	85.3099	0.313362	-1.6741	1.42545e-06	0.000125264	Down	1.73708	1.32211	1.44199	0.693955	0.520819	0.438535	GeneID:102283183,Genbank:XM_005910725.2	HtrA serine peptidase 3
HYAL1	530.422	723.013	337.832	0.467256	-1.09772	0.0258455	0.190928	Down	2.24107	2.01439	4.23696	1.65512	1.34801	1.4297	GeneID:102275878,Genbank:XM_005911703.2	hyaluronoglucosaminidase 1	GO:0000302,GO:0004415,GO:0005615,GO:0005737,GO:0005764,GO:0005975,GO:0006954,GO:0008134,GO:0009615,GO:0010634,GO:0030212,GO:0030213,GO:0030214,GO:0030307,GO:0030308,GO:0031410,GO:0036117,GO:0036120,GO:0045766,GO:0045785,GO:0045927,GO:0046677,GO:0050501,GO:0050679,GO:0051216,GO:0071347,GO:0071467,GO:0071493,GO:1900087,GO:1900106	response to reactive oxygen species|hyalurononglucosaminidase activity|extracellular space|cytoplasm|lysosome|carbohydrate metabolic process|inflammatory response|transcription factor binding|response to virus|positive regulation of epithelial cell migration|hyaluronan metabolic process|hyaluronan biosynthetic process|hyaluronan catabolic process|positive regulation of cell growth|negative regula…	ko00531	Glycosaminoglycan degradation
ICA1	120.195	163.242	77.1486	0.472603	-1.0813	0.00918762	0.0994822	Down	0.573423	1.24666	0.819137	0.248153	0.535604	0.33719	GeneID:102275333,Genbank:XM_005898478.2	islet cell autoantigen 1, 69kDa, transcript variant X3	GO:0000139,GO:0005737,GO:0005829,GO:0006836,GO:0019904,GO:0030054,GO:0030667,GO:0030672,GO:0043231,GO:0050796	Golgi membrane|cytoplasm|cytosol|neurotransmitter transport|protein domain specific binding|cell junction|secretory granule membrane|synaptic vesicle membrane|intracellular membrane-bounded organelle|regulation of insulin secretion
IFFO2	67.7518	92.1558	43.3478	0.470376	-1.08811	0.0393276	0.24603	Down	0.557462	0.261789	0.627749	0.131736	0.214325	0.502015	GeneID:102266718,Genbank:XM_005910221.2	intermediate filament family orphan 2	GO:0005198,GO:0005882	structural molecule activity|intermediate filament
IGDCC4	668.996	983.715	354.277	0.360142	-1.47336	0.011376	0.113942	Down	1.92979	3.47795	1.76319	0.838798	1.27371	0.977486	GeneID:102272016,Genbank:XM_005899995.1	immunoglobulin superfamily, DCC subclass, member 4	GO:0005886,GO:0016021	plasma membrane|integral component of membrane
IGFALS	42.1686	64.8038	19.5334	0.301424	-1.73013	0.00533607	0.0703172	Down	0.601958	0.378551	0.474077	0.0957573	0.240885	0.187269	GeneID:102272323,Genbank:XM_005886859.2	insulin-like growth factor binding protein, acid labile subunit	GO:0005520,GO:0005654,GO:0007155,GO:0042567	insulin-like growth factor binding|nucleoplasm|cell adhesion|insulin-like growth factor ternary complex
IGFBP5	26452.7	37527	15378.4	0.409797	-1.28702	0.0356691	0.233381	Down	104.532	42.433	55.2782	9.32348	42.7297	32.0931	GeneID:102267748,Genbank:XM_005889636.2	insulin-like growth factor binding protein 5	GO:0001558,GO:0001649,GO:0001968,GO:0005615,GO:0006006,GO:0007565,GO:0010906,GO:0014912,GO:0017148,GO:0031069,GO:0031994,GO:0031995,GO:0042567,GO:0042593,GO:0043567,GO:0043568,GO:0043569,GO:0044342,GO:0045668,GO:0045926,GO:0048286,GO:0048662,GO:0051146,GO:0051897,GO:0060056,GO:0060416,GO:0071320,GO:1901862,GO:1904205	regulation of cell growth|osteoblast differentiation|fibronectin binding|extracellular space|glucose metabolic process|female pregnancy|regulation of glucose metabolic process|negative regulation of smooth muscle cell migration|negative regulation of translation|hair follicle morphogenesis|insulin-like growth factor I binding|insulin-like growth factor II binding|insulin-like growth factor ternar…
IGFBP6	507.083	687.692	326.475	0.47474	-1.07479	4.25246e-05	0.00200828	Down	5.58315	5.41888	5.84632	3.99877	2.96035	2.67508	GeneID:102287345,Genbank:XM_005902149.2	insulin-like growth factor binding protein 6	GO:0001558,GO:0005615,GO:0031994,GO:0031995,GO:0043567	regulation of cell growth|extracellular space|insulin-like growth factor I binding|insulin-like growth factor II binding|regulation of insulin-like growth factor receptor signaling pathway
IGSF3	278.165	391.862	164.469	0.419711	-1.25253	0.000471651	0.0126776	Down	0.427932	0.667489	0.667662	0.222247	0.33849	0.246709	GeneID:102287549,Genbank:XM_005901995.2	immunoglobulin superfamily, member 3	GO:0005886,GO:0007166,GO:0009986,GO:0016021,GO:0032808	plasma membrane|cell surface receptor signaling pathway|cell surface|integral component of membrane|lacrimal gland development
IGSF9B	234.802	344.266	125.337	0.364071	-1.45771	8.12197e-06	0.000540623	Down	0.888241	0.633843	0.743014	0.325343	0.195224	0.509322	GeneID:102276777,Genbank:XM_014481055.1	immunoglobulin superfamily, member 9B	GO:0007156,GO:0007399,GO:0014069,GO:0016021,GO:0019900,GO:0030054,GO:0030425,GO:0043025,GO:0045211,GO:0060077,GO:0097151	homophilic cell adhesion via plasma membrane adhesion molecules|nervous system development|postsynaptic density|integral component of membrane|kinase binding|cell junction|dendrite|neuronal cell body|postsynaptic membrane|inhibitory synapse|positive regulation of inhibitory postsynaptic potential
IKBKB	694.314	455.393	933.235	2.0493	1.03513	4.19615e-05	0.00198723	Up	1.35105	1.15497	1.04661	2.97621	2.75019	2.26915	GeneID:102281443,Genbank:XM_005901765.1	inhibitor of kappa light polypeptide gene enhancer in B-cells, kinase beta	GO:0004672,GO:0005524,GO:0005634,GO:0006954,GO:0008384,GO:0008385,GO:0009653,GO:0018105,GO:0019901,GO:0030866,GO:0033209,GO:0035509,GO:0042325,GO:0042803,GO:0045087,GO:0045121,GO:0045944,GO:0046982,GO:0051092,GO:0070498,GO:0071356,GO:0072659,GO:0097110,GO:1903140,GO:1903347	protein kinase activity|ATP binding|nucleus|inflammatory response|IkappaB kinase activity|IkappaB kinase complex|anatomical structure morphogenesis|peptidyl-serine phosphorylation|protein kinase binding|cortical actin cytoskeleton organization|tumor necrosis factor-mediated signaling pathway|negative regulation of myosin-light-chain-phosphatase activity|regulation of phosphorylation|protein homod…	ko04722,ko04623,ko04660,ko04668,ko04380,ko04014,ko04151,ko04621,ko04620,ko04010,ko04910,ko04068,ko04064,ko04062,ko04210,ko04622,ko04662,ko04920,ko04150	Neurotrophin signaling pathway|Cytosolic DNA-sensing pathway|T cell receptor signaling pathway|TNF signaling pathway|Osteoclast differentiation|Ras signaling pathway|PI3K-Akt signaling pathway|NOD-like receptor signaling pathway|Toll-like receptor signaling pathway|MAPK signaling pathway|Insulin signaling pathway|FoxO signaling pathway|NF-kappa B signaling pathway|Chemokine signaling pathway|Apop…
IKZF2	400.239	538.072	262.406	0.487678	-1.036	0.000149562	0.00530116	Down	1.75213	1.59648	1.31188	1.01041	0.75823	0.679698	GeneID:102266848,Genbank:XM_005894457.1	IKAROS family zinc finger 2 (Helios), transcript variant X1
IL1RL1	56.2361	18.9818	93.4905	4.92527	2.3002	0.00810218	0.0912615	Up	0.0789941	0	0.0624511	0.168261	0.365225	0.265838	GeneID:102278729,Genbank:XM_005899938.1	interleukin 1 receptor-like 1	GO:0002113,GO:0002114,GO:0002826,GO:0004896,GO:0004908,GO:0005057,GO:0005578,GO:0005886,GO:0006955,GO:0007165,GO:0009897,GO:0016021,GO:0032689,GO:0032754,GO:0038172,GO:0043032,GO:0043124,GO:0050729,GO:0090197	interleukin-33 binding|interleukin-33 receptor activity|negative regulation of T-helper 1 type immune response|cytokine receptor activity|interleukin-1 receptor activity|signal transducer activity, downstream of receptor|proteinaceous extracellular matrix|plasma membrane|immune response|signal transduction|external side of plasma membrane|integral component of membrane|negative regulation of inte…
ILDR2	344.73	79.7592	609.701	7.64427	2.93438	0.000329896	0.00956698	Up	0.481585	0.480905	0.197721	2.10141	4.73733	2.60911	GeneID:102277942,Genbank:XM_014482956.1	immunoglobulin-like domain containing receptor 2	GO:0005789,GO:0009749,GO:0016021,GO:0030073,GO:0030154,GO:0031016,GO:0048873	endoplasmic reticulum membrane|response to glucose|integral component of membrane|insulin secretion|cell differentiation|pancreas development|homeostasis of number of cells within a tissue
INTU	139.925	237.546	42.303	0.178083	-2.48938	0.00232418	0.0400151	Down	1.14448	0.339262	1.07406	0.0872597	0.136719	0.229264	GeneID:102286795,Genbank:XM_005904813.1	inturned planar cell polarity protein	GO:0005737,GO:0007399,GO:0008589,GO:0009986,GO:0010839,GO:0021513,GO:0021915,GO:0030216,GO:0030278,GO:0031069,GO:0031514,GO:0036064,GO:0042733,GO:0044458,GO:0045880,GO:0051782,GO:0060173,GO:0060271,GO:1905515	cytoplasm|nervous system development|regulation of smoothened signaling pathway|cell surface|negative regulation of keratinocyte proliferation|spinal cord dorsal/ventral patterning|neural tube development|keratinocyte differentiation|regulation of ossification|hair follicle morphogenesis|motile cilium|ciliary basal body|embryonic digit morphogenesis|motile cilium assembly|positive regulation of s…
IPCEF1	190.196	21.5923	358.8	16.617	4.05459	0.00061562	0.015558	Up	0.0813776	0.0372886	0.13459	2.31131	1.52023	0.529129	GeneID:106700654,Genbank:XM_014476929.1	interaction protein for cytohesin exchange factors 1	GO:0004601,GO:0005344,GO:0005737,GO:0005886,GO:0006979,GO:0015671	peroxidase activity|oxygen carrier activity|cytoplasm|plasma membrane|response to oxidative stress|oxygen transport
IQCA1L	5.14131	10.2826	0	0	#NAME?	0.0132895	0.125452	Down	0.0180798	0	0	0	0	0	GeneID:102266334,Genbank:XM_014482168.1	IQ motif containing with AAA domain 1 like	GO:0005524	ATP binding
IQGAP3	22.2228	41.3544	3.09118	0.0747485	-3.74181	0.0114526	0.114235	Down	0.0472169	0.0471945	0.158941	0.00430624	0	0.0193546	GeneID:102285260,Genbank:XM_014479111.1	IQ motif containing GTPase activating protein 3	GO:0000082,GO:0000187,GO:0005516,GO:0005829,GO:0005911,GO:0007265,GO:0008361,GO:0010628,GO:0010629,GO:0016328,GO:0017048,GO:0033601,GO:0043087,GO:0070371,GO:0070856,GO:0071310	G1/S transition of mitotic cell cycle|activation of MAPK activity|calmodulin binding|cytosol|cell-cell junction|Ras protein signal transduction|regulation of cell size|positive regulation of gene expression|negative regulation of gene expression|lateral plasma membrane|Rho GTPase binding|positive regulation of mammary gland epithelial cell proliferation|regulation of GTPase activity|ERK1 and ERK2…	ko04810	Regulation of actin cytoskeleton
IQUB	54.7838	31.139	78.4287	2.51867	1.33266	0.0151616	0.135904	Up	0.133816	0.052228	0.0421162	0.282636	0.296869	0.239328	GeneID:102282628,Genbank:XM_005893444.1	IQ motif and ubiquitin domain containing	GO:0001669,GO:0007224,GO:0031514,GO:0060271	acrosomal vesicle|smoothened signaling pathway|motile cilium|cilium assembly
IRAK2	1395.8	2009.17	782.436	0.389433	-1.36055	0.000819324	0.0188981	Down	8.04552	4.29104	8.41898	1.7748	3.18172	3.25713	GeneID:102264912,Genbank:XM_005907057.1	interleukin-1 receptor-associated kinase 2	GO:0001959,GO:0002224,GO:0002755,GO:0004674,GO:0005524,GO:0005634,GO:0005737,GO:0006954,GO:0007249,GO:0031663,GO:0032088,GO:0035556,GO:0042803,GO:0046982,GO:0051092,GO:0070498	regulation of cytokine-mediated signaling pathway|toll-like receptor signaling pathway|MyD88-dependent toll-like receptor signaling pathway|protein serine/threonine kinase activity|ATP binding|nucleus|cytoplasm|inflammatory response|I-kappaB kinase/NF-kappaB signaling|lipopolysaccharide-mediated signaling pathway|negative regulation of NF-kappaB transcription factor activity|intracellular signal …	ko04722	Neurotrophin signaling pathway
IRF6	28.428	46.2123	10.6437	0.230322	-2.11828	0.0056409	0.073025	Down	0.193359	0.168942	0.158906	0.0522358	0.0110195	0.0565695	GeneID:102276099,Genbank:XM_005901360.2	interferon regulatory factor 6, transcript variant X3	GO:0003677,GO:0003700,GO:0005634,GO:0005737,GO:0006351,GO:0008285,GO:0044212,GO:0045893,GO:0060644	DNA binding|DNA binding transcription factor activity|nucleus|cytoplasm|transcription, DNA-templated|negative regulation of cell proliferation|transcription regulatory region DNA binding|positive regulation of transcription, DNA-templated|mammary gland epithelial cell differentiation
ITGA10	99.8463	53.5364	146.156	2.73003	1.44892	0.00680338	0.08152	Up	0.120746	0.0769468	0.0683768	0.335527	0.145841	0.246504	GeneID:102287332,Genbank:XM_005898518.2	integrin, alpha 10, transcript variant X4	GO:0005518,GO:0005886,GO:0007160,GO:0007229,GO:0008305,GO:0030198,GO:0034680,GO:0046872,GO:0098639	collagen binding|plasma membrane|cell-matrix adhesion|integrin-mediated signaling pathway|integrin complex|extracellular matrix organization|integrin alpha10-beta1 complex|metal ion binding|collagen binding involved in cell-matrix adhesion	ko04810,ko04151,ko04512,ko04510	Regulation of actin cytoskeleton|PI3K-Akt signaling pathway|ECM-receptor interaction|Focal adhesion
ITGA11	133.455	179.895	87.0143	0.483695	-1.04783	0.00483955	0.0657111	Down	0.438984	0.224374	0.326977	0.217585	0.182157	0.139954	GeneID:102285426,Genbank:XM_005893302.2	integrin, alpha 11			ko04810,ko04151,ko04512,ko04510	Regulation of actin cytoskeleton|PI3K-Akt signaling pathway|ECM-receptor interaction|Focal adhesion
ITGAV	8595.32	5643.69	11547	2.04599	1.0328	8.18815e-07	7.86574e-05	Up	11.5982	13.6047	12.6413	27.2338	21.5014	26.6482	GeneID:102281111,Genbank:XM_005889547.2	integrin, alpha V	GO:0001568,GO:0001618,GO:0005925,GO:0007229,GO:0008305,GO:0033627,GO:0046872	blood vessel development|virus receptor activity|focal adhesion|integrin-mediated signaling pathway|integrin complex|cell adhesion mediated by integrin|metal ion binding	ko04145,ko04514,ko04919,ko04810,ko04151,ko04512,ko04510	Phagosome|Cell adhesion molecules (CAMs)|Thyroid hormone signaling pathway|Regulation of actin cytoskeleton|PI3K-Akt signaling pathway|ECM-receptor interaction|Focal adhesion
ITGB1BP2	1009.29	1583.77	434.806	0.274538	-1.86492	5.90949e-11	2.12578e-08	Down	7.80839	8.6508	10.5743	1.71871	2.572	2.4021	GeneID:102287731,Genbank:XM_005900813.2	integrin beta 1 binding protein (melusin) 2	GO:0017124,GO:0046872	SH3 domain binding|metal ion binding
ITGB6	1250.19	1947.73	552.644	0.283738	-1.81737	3.66123e-14	2.57919e-11	Down	4.81009	5.09291	5.29757	0.733487	1.57846	2.11025	GeneID:102285344,Genbank:XM_005897269.2	integrin, beta 6, transcript variant X1	GO:0001618,GO:0004872,GO:0005178,GO:0005654,GO:0005813,GO:0005925,GO:0006954,GO:0007160,GO:0007229,GO:0009897,GO:0033627,GO:0034685,GO:0038044	virus receptor activity|receptor activity|integrin binding|nucleoplasm|centrosome|focal adhesion|inflammatory response|cell-matrix adhesion|integrin-mediated signaling pathway|external side of plasma membrane|cell adhesion mediated by integrin|integrin alphav-beta6 complex|transforming growth factor-beta secretion	ko04810,ko04151,ko04512,ko04510	Regulation of actin cytoskeleton|PI3K-Akt signaling pathway|ECM-receptor interaction|Focal adhesion
ITIH1	5.31659	10.6332	0	0	#NAME?	0.0114176	0.114125	Down	0.060158	0.0241823	0.0122029	0	0	0	GeneID:102275896,Genbank:XM_005896485.2	inter-alpha-trypsin inhibitor heavy chain 1	GO:0004867,GO:0005576,GO:0030212	serine-type endopeptidase inhibitor activity|extracellular region|hyaluronan metabolic process
JCHAIN	107.253	161.27	53.235	0.330098	-1.59903	0.0001378	0.00497818	Down	0.842876	1.49644	0.876011	0.332571	0.364148	0.348045	GeneID:102266098,Genbank:XM_005897046.2	joining chain of multimeric IgA and IgM, transcript variant X1	GO:0001895,GO:0002250,GO:0003094,GO:0003823,GO:0005576,GO:0005615,GO:0006898,GO:0006955,GO:0019731,GO:0019862,GO:0030674,GO:0032461,GO:0034987,GO:0042803,GO:0045087,GO:0050900,GO:0060267,GO:0070062,GO:0071748,GO:0071750,GO:0071751,GO:0071752,GO:0071756,GO:0072562	retina homeostasis|adaptive immune response|glomerular filtration|antigen binding|extracellular region|extracellular space|receptor-mediated endocytosis|immune response|antibacterial humoral response|IgA binding|protein binding, bridging|positive regulation of protein oligomerization|immunoglobulin receptor binding|protein homodimerization activity|innate immune response|leukocyte migration|posit…
KCNB1	796.84	1350.21	243.467	0.180317	-2.47139	0.00554613	0.0722407	Down	6.39145	2.57717	2.31476	0.550421	0.779394	0.834816	GeneID:102279579,Genbank:XM_005899643.2	potassium channel, voltage gated Shab related subfamily B, member 1	GO:0001508,GO:0005249,GO:0005251,GO:0005886,GO:0006813,GO:0006904,GO:0007215,GO:0008076,GO:0010701,GO:0016021,GO:0016328,GO:0030054,GO:0030424,GO:0030425,GO:0031669,GO:0032809,GO:0033605,GO:0034765,GO:0042383,GO:0042593,GO:0043204,GO:0045211,GO:0045956,GO:0046676,GO:0046982,GO:0051260,GO:0071333,GO:0071805,GO:0072659,GO:0090314,GO:0098900,GO:1900454,GO:2000671	action potential|voltage-gated potassium channel activity|delayed rectifier potassium channel activity|plasma membrane|potassium ion transport|vesicle docking involved in exocytosis|glutamate receptor signaling pathway|voltage-gated potassium channel complex|positive regulation of norepinephrine secretion|integral component of membrane|lateral plasma membrane|cell junction|axon|dendrite|cellular …
KCNC1	38.8712	62.0632	15.6793	0.252634	-1.98488	0.0359765	0.234292	Down	0.445246	0.0723789	0.650466	0.0167901	0.161021	0.253984	GeneID:102270476,Genbank:XM_005896771.1	potassium channel, voltage gated Shaw related subfamily C, member 1	GO:0005251,GO:0007420,GO:0008076,GO:0009636,GO:0009642,GO:0009986,GO:0010996,GO:0014075,GO:0016020,GO:0019894,GO:0021549,GO:0021759,GO:0030425,GO:0030673,GO:0032589,GO:0032590,GO:0032809,GO:0034765,GO:0034767,GO:0035690,GO:0035864,GO:0043025,GO:0044325,GO:0051260,GO:0051262,GO:0071774,GO:0071805,GO:1901379,GO:1901381,GO:1903818,GO:1990089	delayed rectifier potassium channel activity|brain development|voltage-gated potassium channel complex|response to toxic substance|response to light intensity|cell surface|response to auditory stimulus|response to amine|membrane|kinesin binding|cerebellum development|globus pallidus development|dendrite|axolemma|neuron projection membrane|dendrite membrane|neuronal cell body membrane|regulation o…
KCNG1	8.09819	15.2402	0.956162	0.0627394	-3.99448	0.0165047	0.143394	Down	0.225497	0.142606	0.0923024	0.0216272	0	0.0382083	GeneID:102272191,Genbank:XM_005899620.1	potassium channel, voltage gated modifier subfamily G, member 1	GO:0005251,GO:0005267,GO:0005886,GO:0006813,GO:0008076,GO:0051260,GO:0071805,GO:1902259	delayed rectifier potassium channel activity|potassium channel activity|plasma membrane|potassium ion transport|voltage-gated potassium channel complex|protein homooligomerization|potassium ion transmembrane transport|regulation of delayed rectifier potassium channel activity
KCNG2	58.2804	23.5459	93.0148	3.95035	1.98198	0.0359304	0.234292	Up	0.522093	0	0.5304	0.671755	0.820168	2.25243	GeneID:102284927,Genbank:XM_014481840.1	potassium channel, voltage gated modifier subfamily G, member 2	GO:0005251,GO:0005886,GO:0006813,GO:0008016,GO:0008076,GO:0016021,GO:0034765,GO:0050796,GO:0051260,GO:0070062	delayed rectifier potassium channel activity|plasma membrane|potassium ion transport|regulation of heart contraction|voltage-gated potassium channel complex|integral component of membrane|regulation of ion transmembrane transport|regulation of insulin secretion|protein homooligomerization|extracellular exosome
KCNH2	53.1965	74.04	32.3529	0.436965	-1.19441	0.0369151	0.237761	Down	0.424123	0.4435	0.430035	0.165373	0.158766	0.325191	GeneID:102267265,Genbank:XM_014482197.1	potassium channel, voltage gated eag related subfamily H, member 2	GO:0000155,GO:0005249,GO:0005622,GO:0005887,GO:0034765,GO:0042391,GO:0086091	phosphorelay sensor kinase activity|voltage-gated potassium channel activity|intracellular|integral component of plasma membrane|regulation of ion transmembrane transport|regulation of membrane potential|regulation of heart rate by cardiac conduction
KCNK12	11.7976	21.2033	2.3918	0.112803	-3.14812	0.0120683	0.118283	Down	0.0552986	0.0658273	0.230625	0.030871	0	0.0138355	GeneID:102270295,Genbank:XM_005895632.2	potassium channel, two pore domain subfamily K, member 12	GO:0005244,GO:0005887,GO:0022841,GO:0030322,GO:0034765,GO:0071805	voltage-gated ion channel activity|integral component of plasma membrane|potassium ion leak channel activity|stabilization of membrane potential|regulation of ion transmembrane transport|potassium ion transmembrane transport
KCTD11	237.955	332.507	143.403	0.431279	-1.21331	0.00122815	0.0255718	Down	2.17172	2.24446	3.75273	1.38651	1.17964	1.30146	GeneID:102270830,Genbank:XM_005889946.2	potassium channel tetramerization domain containing 11	GO:0007049,GO:0007275,GO:0016567,GO:0016740,GO:0040008,GO:0051260	cell cycle|multicellular organism development|protein ubiquitination|transferase activity|regulation of growth|protein homooligomerization
KCTD15	848.272	1259.32	437.226	0.347193	-1.52619	0.000490947	0.0130101	Down	5.01489	4.46295	8.25867	3.09272	1.63158	2.13133	GeneID:102275421,Genbank:XM_005895355.1	potassium channel tetramerization domain containing 15	GO:0007275,GO:0042802,GO:0051260	multicellular organism development|identical protein binding|protein homooligomerization
KCTD21	100.365	146.963	53.767	0.365853	-1.45066	0.0110971	0.112279	Down	2.21107	0.756391	1.39829	0.564079	0.285545	0.72728	GeneID:102268390,Genbank:XM_005908042.1	potassium channel tetramerization domain containing 21	GO:0006511,GO:0016567,GO:0040008,GO:0042802,GO:0042826,GO:0045879,GO:0051260,GO:0097602	ubiquitin-dependent protein catabolic process|protein ubiquitination|regulation of growth|identical protein binding|histone deacetylase binding|negative regulation of smoothened signaling pathway|protein homooligomerization|cullin family protein binding
KIAA0101	6.18816	12.0302	0.346157	0.0287741	-5.11909	0.0168085	0.14551	Down	0.0862636	0.0498889	0.0473145	0.022112	0	0	GeneID:102286949,Genbank:XM_005894534.2	KIAA0101 ortholog, transcript variant X3	GO:0003682,GO:0005634,GO:0006260,GO:0006974,GO:0007098,GO:0009411,GO:0019985,GO:0048471,GO:0051726	chromatin binding|nucleus|DNA replication|cellular response to DNA damage stimulus|centrosome cycle|response to UV|translesion synthesis|perinuclear region of cytoplasm|regulation of cell cycle
KIF1A	63.5456	28.0965	98.9946	3.52338	1.81696	0.0356522	0.233366	Up	0.0863341	0.0236417	0.00811835	0.142291	0.0741801	0.267622	GeneID:102272771,Genbank:XM_014480023.1	kinesin family member 1A	GO:0003774,GO:0003777,GO:0005524,GO:0005829,GO:0005871,GO:0005874,GO:0008017,GO:0008021,GO:0008089,GO:0016887,GO:0022027,GO:0030425,GO:0042802,GO:0042803,GO:0043025,GO:0098794,GO:0098840,GO:1904115	motor activity|microtubule motor activity|ATP binding|cytosol|kinesin complex|microtubule|microtubule binding|synaptic vesicle|anterograde axonal transport|ATPase activity|interkinetic nuclear migration|dendrite|identical protein binding|protein homodimerization activity|neuronal cell body|postsynapse|protein transport along microtubule|axon cytoplasm
KIF25	152.772	66.0677	239.477	3.62471	1.85787	0.000825856	0.0189454	Up	0.0869495	0.165461	0.023158	0.304714	0.277927	0.55802	GeneID:102275822,Genbank:XM_005901823.1	kinesin family member 25	GO:0005524,GO:0005737,GO:0005813,GO:0005874,GO:0007018,GO:0008017,GO:0008569,GO:0046603,GO:0051289,GO:0051294,GO:0051647	ATP binding|cytoplasm|centrosome|microtubule|microtubule-based movement|microtubule binding|ATP-dependent microtubule motor activity, minus-end-directed|negative regulation of mitotic centrosome separation|protein homotetramerization|establishment of spindle orientation|nucleus localization
KIF6	12.2183	0	24.4366	Inf	Inf	0.0137569	0.127881	Up	0	0	0	0	0.0430906	0.0440403	GeneID:102264957,Genbank:XM_005896451.1	kinesin family member 6	GO:0001673,GO:0003777,GO:0005524,GO:0005737,GO:0005871,GO:0005874,GO:0007018,GO:0008017,GO:0016887	male germ cell nucleus|microtubule motor activity|ATP binding|cytoplasm|kinesin complex|microtubule|microtubule-based movement|microtubule binding|ATPase activity
KIF7	130.44	82.3739	178.505	2.16701	1.11571	0.00371815	0.0549517	Up	0.22912	0.187067	0.124361	0.370024	0.349539	0.341371	GeneID:102268252,Genbank:XM_005895171.2	kinesin family member 7	GO:0003279,GO:0003777,GO:0005524,GO:0005737,GO:0005871,GO:0005929,GO:0007018,GO:0008017,GO:0008574,GO:0035904,GO:0036064,GO:0042802,GO:0045879,GO:0045880,GO:0060976	cardiac septum development|microtubule motor activity|ATP binding|cytoplasm|kinesin complex|cilium|microtubule-based movement|microtubule binding|ATP-dependent microtubule motor activity, plus-end-directed|aorta development|ciliary basal body|identical protein binding|negative regulation of smoothened signaling pathway|positive regulation of smoothened signaling pathway|coronary vasculature devel…	ko04340	Hedgehog signaling pathway
KIN	321.661	213.997	429.325	2.00622	1.00448	0.00160484	0.0308681	Up	1.20031	1.41893	1.24403	2.93121	2.98175	1.64225	GeneID:102272855,Genbank:XM_005895499.2	Kin17 DNA and RNA binding protein	GO:0003677,GO:0003690,GO:0003723,GO:0005634,GO:0005654,GO:0005737,GO:0006260,GO:0006281,GO:0006310,GO:0006397,GO:0006479,GO:0006974,GO:0016032,GO:0016363,GO:0043231,GO:0043234,GO:0046872	DNA binding|double-stranded DNA binding|RNA binding|nucleus|nucleoplasm|cytoplasm|DNA replication|DNA repair|DNA recombination|mRNA processing|protein methylation|cellular response to DNA damage stimulus|viral process|nuclear matrix|intracellular membrane-bounded organelle|protein complex|metal ion binding
KLF15	3033.96	1725.4	4342.52	2.51682	1.3316	1.02367e-09	2.62229e-07	Up	6.15363	8.8466	9.01716	26.2023	21.8889	20.4353	GeneID:102285645,Genbank:XM_005901918.2	Kruppel-like factor 15	GO:0001077,GO:0005634,GO:0010001,GO:0014898,GO:0015758,GO:0044212,GO:0045944,GO:0046872,GO:0072112,GO:2000757	transcriptional activator activity, RNA polymerase II proximal promoter sequence-specific DNA binding|nucleus|glial cell differentiation|cardiac muscle hypertrophy in response to stress|glucose transport|transcription regulatory region DNA binding|positive regulation of transcription from RNA polymerase II promoter|metal ion binding|glomerular visceral epithelial cell differentiation|negative reg…
KLF9	35837.5	17135.4	54539.7	3.18287	1.67033	5.2868e-15	3.88626e-12	Up	47.899	38.7824	42.0845	149.597	134.907	114.402	GeneID:102274381,Genbank:XM_005897474.2	Kruppel-like factor 9	GO:0003677,GO:0005634,GO:0005654,GO:0005829,GO:0005886,GO:0006351,GO:0006355,GO:0007623,GO:0010839,GO:0046872,GO:0071387,GO:0097067	DNA binding|nucleus|nucleoplasm|cytosol|plasma membrane|transcription, DNA-templated|regulation of transcription, DNA-templated|circadian rhythm|negative regulation of keratinocyte proliferation|metal ion binding|cellular response to cortisol stimulus|cellular response to thyroid hormone stimulus
KLHDC8B	352.432	486.647	218.217	0.448409	-1.15711	6.41419e-05	0.00276645	Down	3.04741	2.94326	2.22015	1.41743	1.13171	1.46239	GeneID:102278679,Genbank:XM_005909369.1	kelch domain containing 8B	GO:0005737,GO:0007049,GO:0016567,GO:0030496,GO:0031463,GO:0051301	cytoplasm|cell cycle|protein ubiquitination|midbody|Cul3-RING ubiquitin ligase complex|cell division
KLHL29	483.031	676.53	289.532	0.427967	-1.22443	0.00406209	0.0584989	Down	1.98661	0.753997	1.59289	0.720686	0.554326	0.755988	GeneID:102278155,Genbank:XM_005895660.2	kelch-like family member 29	GO:0031463,GO:0042787	Cul3-RING ubiquitin ligase complex|protein ubiquitination involved in ubiquitin-dependent protein catabolic process
KLHL32	56.1351	83.8719	28.3984	0.338592	-1.56238	0.00323535	0.0505296	Down	0.257575	0.188057	0.154086	0.0560585	0.0875294	0.0377178	GeneID:102274456,Genbank:XM_014477142.1	kelch-like family member 32, transcript variant X4	GO:0005737,GO:0007286,GO:0008584,GO:0009566,GO:0016567,GO:0031463	cytoplasm|spermatid development|male gonad development|fertilization|protein ubiquitination|Cul3-RING ubiquitin ligase complex
KLK10	61.7099	88.8288	34.5909	0.389411	-1.36063	0.00818519	0.0918219	Down	0.633097	1.16491	0.994588	0.522281	0.600102	0.127707	GeneID:102281343,Genbank:XM_014479029.1	kallikrein-related peptidase 10
KPNA5	158.941	232.486	85.3954	0.367314	-1.44491	0.00544227	0.0713275	Down	1.95236	1.09779	0.987143	0.480467	0.450192	0.337657	GeneID:102276560,Genbank:XM_005896858.2	karyopherin alpha 5 (importin alpha 6), transcript variant X1	GO:0005643,GO:0005654,GO:0005829,GO:0006607,GO:0008139,GO:0008565,GO:0019054,GO:0043657,GO:0075733	nuclear pore|nucleoplasm|cytosol|NLS-bearing protein import into nucleus|nuclear localization sequence binding|protein transporter activity|modulation by virus of host process|host cell|intracellular transport of virus
LCAT	2307.8	3397.13	1218.46	0.358674	-1.47925	0.0117658	0.116058	Down	10.5601	23.8181	27.0644	9.77752	5.49711	8.76997	GeneID:102264672,Genbank:XM_005896529.1	lecithin-cholesterol acyltransferase			ko00564	Glycerophospholipid metabolism
LCMT2	22.8433	37.9448	7.7418	0.204028	-2.29316	0.00692609	0.0823484	Down	0.205415	0.234518	0.292666	0.0493958	0.0648801	0.0555098	GeneID:102286559,Genbank:XM_005892617.2	leucine carboxyl methyltransferase 2
LCP2	55.1948	31.3642	79.0253	2.5196	1.3332	0.0148823	0.134241	Up	0.0559735	0.147545	0.144646	0.170108	0.369257	0.170049	GeneID:102286689,Genbank:XM_014481251.1	lymphocyte cytosolic protein 2 (SH2 domain containing leukocyte protein of 76kDa)	GO:0005829,GO:0005911,GO:0006955,GO:0007169,GO:0030168,GO:0035556,GO:0036398,GO:0038095,GO:0044853,GO:0045576,GO:0045860,GO:0050663,GO:0050852	cytosol|cell-cell junction|immune response|transmembrane receptor protein tyrosine kinase signaling pathway|platelet activation|intracellular signal transduction|TCR signalosome|Fc-epsilon receptor signaling pathway|plasma membrane raft|mast cell activation|positive regulation of protein kinase activity|cytokine secretion|T cell receptor signaling pathway	ko04650,ko04380,ko04015,ko04664,ko04611,ko04660	Natural killer cell mediated cytotoxicity|Osteoclast differentiation|Rap1 signaling pathway|Fc epsilon RI signaling pathway|Platelet activation|T cell receptor signaling pathway
LDLR	152.149	247.917	56.381	0.227419	-2.13658	2.28027e-05	0.00122779	Down	0.539697	0.429183	0.737389	0.149031	0.216207	0.0791945	GeneID:102268224,Genbank:XM_005890784.2	low density lipoprotein receptor	GO:0001540,GO:0002020,GO:0005041,GO:0005509,GO:0005764,GO:0005769,GO:0005770,GO:0005771,GO:0005794,GO:0005901,GO:0005905,GO:0007616,GO:0008203,GO:0009897,GO:0009986,GO:0010628,GO:0010629,GO:0010867,GO:0010899,GO:0010986,GO:0015914,GO:0016021,GO:0016323,GO:0030169,GO:0030229,GO:0030299,GO:0034362,GO:0034383,GO:0036477,GO:0042159,GO:0042632,GO:0042802,GO:0043235,GO:0045177,GO:0045807,GO:0050729,GO:…	amyloid-beta binding|protease binding|low-density lipoprotein receptor activity|calcium ion binding|lysosome|early endosome|late endosome|multivesicular body|Golgi apparatus|caveola|clathrin-coated pit|long-term memory|cholesterol metabolic process|external side of plasma membrane|cell surface|positive regulation of gene expression|negative regulation of gene expression|positive regulation of tri…	ko04976,ko04144,ko04925,ko04913	Bile secretion|Endocytosis|Aldosterone synthesis and secretion|Ovarian steroidogenesis
LDOC1L	157.533	91.0928	223.973	2.45873	1.29791	0.000332583	0.0096284	Up	0.651403	0.825371	0.601291	2.44844	1.93982	1.40891	GeneID:102288335,Genbank:XM_005907424.2	leucine zipper, down-regulated in cancer 1-like
LEP	5.37857	10.7571	0	0	#NAME?	0.0110276	0.111978	Down	0.199908	0.202309	0.153647	0	0	0	GeneID:102276736,Genbank:XM_005893666.1	leptin	GO:0001936,GO:0005179,GO:0005615,GO:0005622,GO:0006112,GO:0006909,GO:0007260,GO:0008343,GO:0010507,GO:0014068,GO:0019953,GO:0030217,GO:0032008,GO:0032099,GO:0032310,GO:0032615,GO:0032635,GO:0032760,GO:0032814,GO:0032817,GO:0032868,GO:0033210,GO:0038108,GO:0042102,GO:0042269,GO:0043410,GO:0044320,GO:0045723,GO:0045765,GO:0046325,GO:0046427,GO:0046850,GO:0050892,GO:0050999,GO:0051428,GO:0051726,GO:…	regulation of endothelial cell proliferation|hormone activity|extracellular space|intracellular|energy reserve metabolic process|phagocytosis|tyrosine phosphorylation of STAT protein|adult feeding behavior|negative regulation of autophagy|positive regulation of phosphatidylinositol 3-kinase signaling|sexual reproduction|T cell differentiation|positive regulation of TOR signaling|negative regulati…	ko04060,ko04630,ko04152,ko04920,ko04080	Cytokine-cytokine receptor interaction|Jak-STAT signaling pathway|AMPK signaling pathway|Adipocytokine signaling pathway|Neuroactive ligand-receptor interaction
LHPP	762.078	1033.99	490.164	0.47405	-1.07689	1.43614e-05	0.000854961	Down	10.7391	7.60731	7.34101	3.90692	3.67475	5.78946	GeneID:102270791,Genbank:XM_014480488.1	phospholysine phosphohistidine inorganic pyrophosphate phosphatase	GO:0000287,GO:0004427,GO:0005634,GO:0005829,GO:0006470,GO:0006796,GO:0016607,GO:0042803,GO:0101006	magnesium ion binding|inorganic diphosphatase activity|nucleus|cytosol|protein dephosphorylation|phosphate-containing compound metabolic process|nuclear speck|protein homodimerization activity|protein histidine phosphatase activity	ko00190	Oxidative phosphorylation
LIN7B	169.511	228.786	110.236	0.481833	-1.0534	0.00281414	0.045313	Down	2.25649	1.88612	2.01237	0.984022	0.705565	1.12672	GeneID:102277400,Genbank:XM_014478108.1	lin-7 homolog B (C. elegans)	GO:0005911,GO:0005923,GO:0006887,GO:0007269,GO:0014069,GO:0015031,GO:0016323,GO:0043005,GO:0045199,GO:0045202,GO:0045211,GO:0097016,GO:0097025,GO:0098793,GO:1903361	cell-cell junction|bicellular tight junction|exocytosis|neurotransmitter secretion|postsynaptic density|protein transport|basolateral plasma membrane|neuron projection|maintenance of epithelial cell apical/basal polarity|synapse|postsynaptic membrane|L27 domain binding|MPP7-DLG1-LIN7 complex|presynapse|protein localization to basolateral plasma membrane
LINGO4	27.7126	5.53282	49.8923	9.01752	3.17273	0.000113539	0.00431371	Up	0.0318591	0.0102567	0.0105011	0.117198	0.185149	0.0105478	GeneID:102278229,Genbank:XM_005894972.2	leucine rich repeat and Ig domain containing 4, transcript variant X1	GO:0007409,GO:0016021	axonogenesis|integral component of membrane
LMOD2	21974.7	14264.2	29685.3	2.08111	1.05735	5.67573e-07	5.74609e-05	Up	60.2804	63.6066	53.5242	133.016	104.747	139.508	GeneID:102283860,Genbank:XM_005893449.2	leiomodin 2 (cardiac)	GO:0003779,GO:0003785,GO:0005523,GO:0005865,GO:0005884,GO:0006936,GO:0030016,GO:0030017,GO:0030041,GO:0030838,GO:0031430,GO:0045010,GO:0045214,GO:0051694	actin binding|actin monomer binding|tropomyosin binding|striated muscle thin filament|actin filament|muscle contraction|myofibril|sarcomere|actin filament polymerization|positive regulation of actin filament polymerization|M band|actin nucleation|sarcomere organization|pointed-end actin filament capping
LNX1	95.0871	53.2907	136.884	2.56862	1.36099	0.00196658	0.0350357	Up	0.530465	0.368988	0.168358	0.718172	1.01286	0.671658	GeneID:102265615,Genbank:XM_005899824.2	ligand of numb-protein X 1, E3 ubiquitin protein ligase	GO:0004842,GO:0005737,GO:0030165,GO:0042787,GO:0046872,GO:0051260	ubiquitin-protein transferase activity|cytoplasm|PDZ domain binding|protein ubiquitination involved in ubiquitin-dependent protein catabolic process|metal ion binding|protein homooligomerization
LOC102264736	5677.28	3289.8	8064.76	2.45145	1.29363	1.39893e-09	3.37881e-07	Up	14.4891	17.8054	15.0716	41.3273	46.4156	41.492	GeneID:102264736,Genbank:XM_005910349.1	growth factor receptor-bound protein 10	GO:0005070,GO:0005158,GO:0005737,GO:0007165,GO:0030178,GO:0030949,GO:0046627	SH3/SH2 adaptor activity|insulin receptor binding|cytoplasm|signal transduction|negative regulation of Wnt signaling pathway|positive regulation of vascular endothelial growth factor receptor signaling pathway|negative regulation of insulin receptor signaling pathway	ko04150	mTOR signaling pathway
LOC102264850	147.464	234.548	60.3795	0.257429	-1.95775	4.3398e-05	0.00203249	Down	5.55799	3.59413	6.30048	0.976123	1.17478	1.38857	GeneID:102264850,Genbank:XM_014477423.1	uncharacterized LOC102264850	GO:0003084,GO:0005184,GO:0005615,GO:0010459,GO:0030133,GO:0031045,GO:0031765,GO:0031766,GO:0032099,GO:0035814,GO:0044539,GO:0045944,GO:0051930,GO:1904306	positive regulation of systemic arterial blood pressure|neuropeptide hormone activity|extracellular space|negative regulation of heart rate|transport vesicle|dense core granule|type 2 galanin receptor binding|type 3 galanin receptor binding|negative regulation of appetite|negative regulation of renal sodium excretion|long-chain fatty acid import|positive regulation of transcription from RNA polym…
LOC102264945	15.5421	4.77196	26.3123	5.51394	2.46308	0.0351304	0.230839	Up	0	0.0538411	0.0209111	0.10362	0.238059	0.0187073	GeneID:102264945,Genbank:XM_014483482.1	dimethylaniline monooxygenase [N-oxide-forming] 5-like	GO:0004499,GO:0005789,GO:0016021,GO:0031090,GO:0050660,GO:0050661	N,N-dimethylaniline monooxygenase activity|endoplasmic reticulum membrane|integral component of membrane|organelle membrane|flavin adenine dinucleotide binding|NADP binding	ko00982	Drug metabolism - cytochrome P450
LOC102265059	19.4135	32.949	5.87802	0.178398	-2.48683	0.00647245	0.0793544	Down	0.216905	0.187786	0.110831	0.00971088	0.102937	0.00882332	GeneID:102265059,Genbank:XM_014479720.1	zinc finger protein 791-like	GO:0003677,GO:0005634,GO:0006351,GO:0006355,GO:0046872	DNA binding|nucleus|transcription, DNA-templated|regulation of transcription, DNA-templated|metal ion binding
LOC102265433	356.387	205.376	507.399	2.47059	1.30485	0.0196818	0.160468	Up	1.73185	0.906925	1.1707	3.92311	3.33923	1.58519	GeneID:102265433,Genbank:XM_005899066.1	chromosome unknown open reading frame, human C12orf45
LOC102265441	99.1218	138.116	60.1273	0.435338	-1.19979	0.0424189	0.25696	Down	0.990827	0.860108	0.433515	0.22988	0.370704	0.138771	GeneID:102265441,Genbank:XM_005901035.2	mitotic spindle assembly checkpoint protein MAD2A			ko04914,ko04114,ko04110,ko04111,ko04113	Progesterone-mediated oocyte maturation|Oocyte meiosis|Cell cycle|Cell cycle - yeast|Meiosis - yeast
LOC102265540	1163.2	1677.74	648.66	0.386628	-1.37098	0.00141753	0.0284873	Down	4.32653	7.82239	8.41087	2.12188	3.27985	2.55111	GeneID:102265540,Genbank:XM_005903784.2	zinc finger protein 596	GO:0003677,GO:0005634,GO:0006351,GO:0006355,GO:0046872	DNA binding|nucleus|transcription, DNA-templated|regulation of transcription, DNA-templated|metal ion binding
LOC102265612	18612.9	12078.6	25147.2	2.08197	1.05795	3.57396e-07	3.85164e-05	Up	26.5714	37.9153	21.7537	61.1541	51.6766	53.9007	GeneID:102265612,Genbank:XM_014479162.1	cytoplasmic polyadenylation element-binding protein 2, transcript variant X6	GO:0000900,GO:0003723,GO:0003730,GO:0005095,GO:0005634,GO:0005737,GO:0008135,GO:0032869,GO:0034260,GO:0034599,GO:0035925,GO:0043005,GO:0043022,GO:0043023,GO:0043024,GO:0045202,GO:0071243,GO:0071456,GO:1900248,GO:1990124,GO:2000766	translation repressor activity, nucleic acid binding|RNA binding|mRNA 3'-UTR binding|GTPase inhibitor activity|nucleus|cytoplasm|translation factor activity, RNA binding|cellular response to insulin stimulus|negative regulation of GTPase activity|cellular response to oxidative stress|mRNA 3'-UTR AU-rich region binding|neuron projection|ribosome binding|ribosomal large subunit binding|ribosomal sm…	ko04914,ko04114,ko04320	Progesterone-mediated oocyte maturation|Oocyte meiosis|Dorso-ventral axis formation
LOC102265847	121.145	165.52	76.77	0.463812	-1.10839	0.0392499	0.245887	Down	0.395366	0.502631	0.762837	0.0846505	0.296527	0.18393	GeneID:102265847,Genbank:XM_005888912.1	tyrosine-protein phosphatase non-receptor type 11	GO:0000077,GO:0000187,GO:0004725,GO:0004726,GO:0005070,GO:0005158,GO:0005634,GO:0005737,GO:0006641,GO:0007173,GO:0007229,GO:0007409,GO:0009755,GO:0021697,GO:0030220,GO:0030971,GO:0032528,GO:0033277,GO:0033629,GO:0035264,GO:0035265,GO:0035855,GO:0036302,GO:0040014,GO:0042445,GO:0042593,GO:0043234,GO:0043254,GO:0045931,GO:0046676,GO:0046825,GO:0046887,GO:0048008,GO:0048011,GO:0048013,GO:0048609,GO:…	DNA damage checkpoint|activation of MAPK activity|protein tyrosine phosphatase activity|non-membrane spanning protein tyrosine phosphatase activity|SH3/SH2 adaptor activity|insulin receptor binding|nucleus|cytoplasm|triglyceride metabolic process|epidermal growth factor receptor signaling pathway|integrin-mediated signaling pathway|axonogenesis|hormone-mediated signaling pathway|cerebellar cortex…
LOC102265943	55.9952	34.6567	77.3337	2.23142	1.15796	0.0459302	0.268607	Up	0.208007	0.42489	0.254325	0.777223	0.80726	0.523084	GeneID:102265943,Genbank:XM_014481958.1	C-type lectin domain family 2 member D11	GO:0004888,GO:0005887,GO:0006968,GO:0030246,GO:0046703	transmembrane signaling receptor activity|integral component of plasma membrane|cellular defense response|carbohydrate binding|natural killer cell lectin-like receptor binding
LOC102266093	45.0879	66.6194	23.5564	0.353597	-1.49982	0.012127	0.118447	Down	0.0892501	0.124128	0.0599548	0.0386204	0.0109582	0.0188961	GeneID:102266093,Genbank:XM_014478348.1	sodium channel protein type 3 subunit alpha, transcript variant X7	GO:0001518,GO:0005244,GO:0005248,GO:0005516,GO:0005737,GO:0007399,GO:0009611,GO:0016020,GO:0019228,GO:0019233,GO:0030424,GO:0031402,GO:0034765,GO:0043025,GO:0046684,GO:0071236,GO:0086010	voltage-gated sodium channel complex|voltage-gated ion channel activity|voltage-gated sodium channel activity|calmodulin binding|cytoplasm|nervous system development|response to wounding|membrane|neuronal action potential|sensory perception of pain|axon|sodium ion binding|regulation of ion transmembrane transport|neuronal cell body|response to pyrethroid|cellular response to antibiotic|membrane d…	ko04742	Taste transduction
LOC102266204	232.189	122.991	341.386	2.77571	1.47286	5.07483e-06	0.000366667	Up	0.564753	0.506781	0.429669	1.83145	1.42365	1.09627	GeneID:102266204,Genbank:XM_014480296.1	zinc finger protein 154	GO:0003677,GO:0005634,GO:0006351,GO:0045892,GO:0046872	DNA binding|nucleus|transcription, DNA-templated|negative regulation of transcription, DNA-templated|metal ion binding
LOC102266838	70.2354	41.1309	99.3399	2.41522	1.27215	0.0118488	0.116537	Up	0.358081	0.43749	0.936363	1.65775	2.34257	1.32766	GeneID:102266838,Genbank:XM_005892553.1	protein GREB1-like
LOC102267160	4.75037	9.50073	0	0	#NAME?	0.0194348	0.159584	Down	0.177668	0.0444379	0.36021	0	0	0	GeneID:102267160,Genbank:XM_005902512.2	histone H2B type 1-J	GO:0000786,GO:0003677,GO:0005634,GO:0006334,GO:0046982	nucleosome|DNA binding|nucleus|nucleosome assembly|protein heterodimerization activity
LOC102267445	28.8002	11.3125	46.2879	4.09176	2.03272	0.00676334	0.081384	Up	0.0523431	0.0792938	0.0354384	0.247203	0.151259	0.136993	GeneID:102267445,Genbank:XM_005905985.1	F-box only protein 10	GO:0000151,GO:0000209,GO:0004842,GO:0005737,GO:0005829,GO:0006915,GO:0016567,GO:0042787,GO:0042981,GO:0043687	ubiquitin ligase complex|protein polyubiquitination|ubiquitin-protein transferase activity|cytoplasm|cytosol|apoptotic process|protein ubiquitination|protein ubiquitination involved in ubiquitin-dependent protein catabolic process|regulation of apoptotic process|post-translational protein modification
LOC102267713	129.057	226.958	31.1554	0.137274	-2.86487	0.00461006	0.0636783	Down	4.24601	6.45785	1.40865	0.820413	0.564132	0.42994	GeneID:102267713,Genbank:XM_005902513.1	histone H2B type 1-K	GO:0000786,GO:0003677,GO:0005634,GO:0006334,GO:0046982	nucleosome|DNA binding|nucleus|nucleosome assembly|protein heterodimerization activity
LOC102268044	93.8701	60.9364	126.804	2.08092	1.05722	0.0118433	0.116537	Up	0.16923	0.766746	0.741678	1.52195	0.919736	1.58053	GeneID:102268044,Genbank:XM_005911018.1	myeloid-associated differentiation marker	GO:0001726,GO:0001933,GO:0005886,GO:0005911,GO:0010629,GO:0016021,GO:0030335,GO:0030837,GO:0030864,GO:0031579,GO:0034115,GO:0045121,GO:0061028,GO:0070062,GO:0072659,GO:0090038,GO:1900026	ruffle|negative regulation of protein phosphorylation|plasma membrane|cell-cell junction|negative regulation of gene expression|integral component of membrane|positive regulation of cell migration|negative regulation of actin filament polymerization|cortical actin cytoskeleton|membrane raft organization|negative regulation of heterotypic cell-cell adhesion|membrane raft|establishment of endotheli…
LOC102268257	1279.85	812.823	1746.88	2.14915	1.10377	2.15651e-06	0.000177854	Up	2.36213	2.28129	2.8012	4.78288	6.10243	4.64239	GeneID:102268257,Genbank:XM_005896247.1	cytochrome P450 2U1	GO:0005506,GO:0005789,GO:0008395,GO:0016021,GO:0020037,GO:0031090,GO:0070330	iron ion binding|endoplasmic reticulum membrane|steroid hydroxylase activity|integral component of membrane|heme binding|organelle membrane|aromatase activity	ko00590	Arachidonic acid metabolism
LOC102268462	14.2956	23.6721	4.91906	0.2078	-2.26673	0.0359025	0.234274	Down	0.271162	0.136136	0.176339	0.0210917	0.0444691	0.0759643	GeneID:102268462,Genbank:XM_005904084.1	acyl-coenzyme A amino acid N-acyltransferase 2	GO:0005777,GO:0006631,GO:0006637,GO:0016410,GO:0047617	peroxisome|fatty acid metabolic process|acyl-CoA metabolic process|N-acyltransferase activity|acyl-CoA hydrolase activity	ko04976,ko01040,ko04146,ko00430,ko00120	Bile secretion|Biosynthesis of unsaturated fatty acids|Peroxisome|Taurine and hypotaurine metabolism|Primary bile acid biosynthesis
LOC102268497	43.1227	64.1243	22.1212	0.344974	-1.53544	0.0136887	0.127653	Down	0.258676	0.249326	0.410665	0.0381982	0.101073	0.156972	GeneID:102268497,Genbank:XM_005889507.2	zinc finger protein 347-like	GO:0003677,GO:0003700,GO:0005634,GO:0006351,GO:0006355,GO:0046872	DNA binding|DNA binding transcription factor activity|nucleus|transcription, DNA-templated|regulation of transcription, DNA-templated|metal ion binding
LOC102268688	20.4111	33.2158	7.60634	0.228998	-2.1266	0.016429	0.142957	Down	0.63227	2.06076	1.07109	0.940506	0.74969	0	GeneID:102268688,Genbank:XM_005911636.1	sulfatase-modifying factor 2-like	GO:0005783,GO:0005788,GO:0042803,GO:0046872	endoplasmic reticulum|endoplasmic reticulum lumen|protein homodimerization activity|metal ion binding
LOC102268707	129.542	184.491	74.5936	0.404321	-1.30643	0.00546162	0.0714151	Down	1.26819	0.50704	1.30361	0.307593	0.46529	0.506651	GeneID:102268707,Genbank:XM_014478772.1	brain-specific angiogenesis inhibitor 1	GO:0001530,GO:0001786,GO:0001891,GO:0004872,GO:0004930,GO:0005615,GO:0005886,GO:0005925,GO:0006910,GO:0006911,GO:0007166,GO:0007399,GO:0007517,GO:0010596,GO:0014069,GO:0016021,GO:0016525,GO:0030165,GO:0030425,GO:0031397,GO:0042177,GO:0043197,GO:0043277,GO:0043652,GO:0045087,GO:0045211,GO:0048167,GO:0048471,GO:0050829,GO:0051965,GO:1901741,GO:1903428	lipopolysaccharide binding|phosphatidylserine binding|phagocytic cup|receptor activity|G-protein coupled receptor activity|extracellular space|plasma membrane|focal adhesion|phagocytosis, recognition|phagocytosis, engulfment|cell surface receptor signaling pathway|nervous system development|muscle organ development|negative regulation of endothelial cell migration|postsynaptic density|integral co…	ko04115	p53 signaling pathway
LOC102269218	557.541	288.238	826.845	2.86862	1.52036	1.77279e-05	0.00101259	Up	1.08063	1.06667	1.35868	4.6236	3.56922	2.6146	GeneID:102269218,Genbank:XM_005907747.2	zinc finger protein 773, transcript variant X2	GO:0003677,GO:0005634,GO:0006351,GO:0006355,GO:0046872	DNA binding|nucleus|transcription, DNA-templated|regulation of transcription, DNA-templated|metal ion binding
LOC102269503	38.1483	21.2246	55.0721	2.59473	1.37558	0.0318948	0.217613	Up	0.0969936	0.0834024	0.0496027	0.276765	0.311538	0.295525	GeneID:102269503,Genbank:XM_005907748.1	zinc finger protein 772	GO:0003677,GO:0005634,GO:0006351,GO:0006355,GO:0046872	DNA binding|nucleus|transcription, DNA-templated|regulation of transcription, DNA-templated|metal ion binding
LOC102269752	67.4837	38.8344	96.1329	2.47546	1.30769	0.0474592	0.273533	Up	0.27162	1.00514	0.305118	2.50056	1.32315	0.794959	GeneID:102269752,Genbank:XM_005901188.2	proto-oncogene FRAT1	GO:0005829,GO:0043231,GO:1904886	cytosol|intracellular membrane-bounded organelle|beta-catenin destruction complex disassembly	ko04310	Wnt signaling pathway
LOC102269891	42.2002	67.4432	16.9573	0.25143	-1.99177	0.0165224	0.143474	Down	0.178259	0.310129	0.115771	0.0145757	0.0305451	0.0394988	GeneID:102269891,Genbank:XM_014483074.1	dihydrodiol dehydrogenase 3, transcript variant X2	GO:0005737,GO:0016491	cytoplasm|oxidoreductase activity
LOC102269978	234.101	2.03639	466.166	228.918	7.83869	1.35211e-13	8.46671e-11	Up	0.0158373	0.0331989	0.0164519	5.39821	2.53439	2.77297	GeneID:102269978,Genbank:XM_005909261.2	SLA class II histocompatibility antigen, DQ haplotype D alpha chain	GO:0000139,GO:0005765,GO:0005886,GO:0005887,GO:0006955,GO:0010008,GO:0012507,GO:0019886,GO:0030658,GO:0030666,GO:0030669,GO:0031295,GO:0032395,GO:0032588,GO:0042613,GO:0050852,GO:0060333,GO:0071556	Golgi membrane|lysosomal membrane|plasma membrane|integral component of plasma membrane|immune response|endosome membrane|ER to Golgi transport vesicle membrane|antigen processing and presentation of exogenous peptide antigen via MHC class II|transport vesicle membrane|endocytic vesicle membrane|clathrin-coated endocytic vesicle membrane|T cell costimulation|MHC class II receptor activity|trans-G…	ko04145,ko04514,ko04672,ko04612	Phagosome|Cell adhesion molecules (CAMs)|Intestinal immune network for IgA production|Antigen processing and presentation
LOC102270256	121.447	22.2544	220.639	9.91438	3.30952	0.00312655	0.0494024	Up	0.148217	0.22539	0.0903149	1.95089	0.324418	1.62777	GeneID:102270256,Genbank:XM_005909262.1	boLa class II histocompatibility antigen, DQB*0101 beta chain, transcript variant X2	GO:0002504,GO:0006955,GO:0016021,GO:0042613	antigen processing and presentation of peptide or polysaccharide antigen via MHC class II|immune response|integral component of membrane|MHC class II protein complex	ko04145,ko04514,ko04672,ko04612	Phagosome|Cell adhesion molecules (CAMs)|Intestinal immune network for IgA production|Antigen processing and presentation
LOC102270329	139.077	220.075	58.0792	0.263906	-1.9219	6.04192e-07	6.0804e-05	Down	2.13827	1.10496	2.9003	0.506265	0.837824	0.816	GeneID:102270329,Genbank:XM_014481585.1	histone H4, transcript variant X1	GO:0000183,GO:0000228,GO:0000786,GO:0000788,GO:0005576,GO:0005634,GO:0005654,GO:0006325,GO:0006334,GO:0006335,GO:0007596,GO:0016020,GO:0031492,GO:0032200,GO:0038111,GO:0043234,GO:0044267,GO:0045296,GO:0045652,GO:0045814,GO:0045815,GO:0046982,GO:0051290,GO:0060964,GO:0060968,GO:0070062,GO:1902036	chromatin silencing at rDNA|nuclear chromosome|nucleosome|nuclear nucleosome|extracellular region|nucleus|nucleoplasm|chromatin organization|nucleosome assembly|DNA replication-dependent nucleosome assembly|blood coagulation|membrane|nucleosomal DNA binding|telomere organization|interleukin-7-mediated signaling pathway|protein complex|cellular protein metabolic process|cadherin binding|regulation…
LOC102270364	664.259	1065.39	263.124	0.246973	-2.01757	8.68237e-07	8.18637e-05	Down	9.26074	14.201	10.1376	4.43993	3.62703	1.18564	GeneID:102270364,Genbank:XM_005910311.2	olfactory receptor 51E1			ko04740	Olfactory transduction
LOC102270440	94.9254	164.939	24.9121	0.151039	-2.72701	0.00547626	0.0715511	Down	1.1021	2.92682	1.29424	0.506524	0.308757	0.130935	GeneID:102270440,Genbank:XM_005908045.2	NKG2D ligand 1	GO:0005783,GO:0005829,GO:0005886,GO:0015629,GO:0016032,GO:0030101,GO:0042267,GO:0046658,GO:0046703,GO:0050776	endoplasmic reticulum|cytosol|plasma membrane|actin cytoskeleton|viral process|natural killer cell activation|natural killer cell mediated cytotoxicity|anchored component of plasma membrane|natural killer cell lectin-like receptor binding|regulation of immune response	ko04650	Natural killer cell mediated cytotoxicity
LOC102270534	1277.24	709.81	1844.67	2.59882	1.37786	4.67432e-09	9.08376e-07	Up	8.01	5.89864	5.28191	18.4959	14.6938	15.9502	GeneID:102270534,Genbank:XM_005888131.1	HMG box-containing protein 1-like	GO:0003677,GO:0003723,GO:0005634,GO:0006351,GO:0006355,GO:0016055	DNA binding|RNA binding|nucleus|transcription, DNA-templated|regulation of transcription, DNA-templated|Wnt signaling pathway
LOC102270548	84.74	0.986928	168.493	170.725	7.41553	0.000221653	0.00708411	Up	0	0	0.018415	2.05118	0.0812493	2.02764	GeneID:102270548,Genbank:XM_005909263.2	HLA class II histocompatibility antigen, DQ alpha 2 chain	GO:0000139,GO:0005765,GO:0005886,GO:0005887,GO:0006955,GO:0010008,GO:0012507,GO:0019886,GO:0030658,GO:0030666,GO:0030669,GO:0031295,GO:0032395,GO:0032588,GO:0042613,GO:0050852,GO:0060333,GO:0071556	Golgi membrane|lysosomal membrane|plasma membrane|integral component of plasma membrane|immune response|endosome membrane|ER to Golgi transport vesicle membrane|antigen processing and presentation of exogenous peptide antigen via MHC class II|transport vesicle membrane|endocytic vesicle membrane|clathrin-coated endocytic vesicle membrane|T cell costimulation|MHC class II receptor activity|trans-G…	ko04145,ko04514,ko04672,ko04612	Phagosome|Cell adhesion molecules (CAMs)|Intestinal immune network for IgA production|Antigen processing and presentation
LOC102270656	168.879	289.436	48.3219	0.166952	-2.58249	1.98115e-12	8.58853e-10	Down	1.89862	1.49906	1.63451	0.112768	0.194618	0.16724	GeneID:102270656,Genbank:XM_014483141.1	olfactory receptor 51D1			ko04740	Olfactory transduction
LOC102270784	30.2917	45.5988	14.9847	0.328621	-1.6055	0.0258123	0.190821	Down	0.270921	0.373305	0.352842	0.109477	0.173013	0.0823736	GeneID:102270784,Genbank:XM_005900753.2	protein FAM205CP, transcript variant X1	GO:0016021	integral component of membrane
LOC102270897	46.5535	83.1282	9.97884	0.120042	-3.05839	1.4738e-06	0.000128441	Down	0.322488	0.397294	0.330084	0	0.0154556	0.0131599	GeneID:102270897,Genbank:XM_005905282.2	carboxypeptidase A5, transcript variant X2	GO:0004181,GO:0005615,GO:0008270	metallocarboxypeptidase activity|extracellular space|zinc ion binding
LOC102271038	35.5879	19.5601	51.6158	2.63883	1.3999	0.0326645	0.220111	Up	0.101203	0.0702273	0.110821	0.360668	0.416279	0.43823	GeneID:102271038,Genbank:XM_005891121.1	chromosome unknown open reading frame, human C11orf70, transcript variant X1
LOC102271041	225.586	331.468	119.705	0.361135	-1.46939	0.047154	0.272465	Down	1.58203	4.7844	5.78658	0.896152	1.74584	1.33734	GeneID:102271041,Genbank:XM_014483264.1	cytochrome c oxidase protein 20 homolog, transcript variant X1	GO:0005739,GO:0005743,GO:0009060,GO:0016021,GO:0033617	mitochondrion|mitochondrial inner membrane|aerobic respiration|integral component of membrane|mitochondrial respiratory chain complex IV assembly
LOC102271059	52.5635	92.89	12.2369	0.131735	-2.92428	0.0167069	0.144705	Down	0.0477236	0.0931676	0.0236492	0	0	0.0470923	GeneID:102271059,Genbank:XM_014478288.1	spermatogenesis-associated protein 21	GO:0005509	calcium ion binding
LOC102271125	237.286	352.177	122.395	0.347537	-1.52476	1.49737e-06	0.000129826	Down	3.69084	3.17847	3.71602	0.918325	2.07266	0.99774	GeneID:102271125,Genbank:XM_005891058.1	chromosome unknown open reading frame, human C20orf196
LOC102272022	2148.72	3498.64	798.791	0.228315	-2.1309	1.55568e-20	2.63019e-17	Down	37.0894	25.6307	32.1015	6.52149	7.44411	8.15366	GeneID:102272022,Genbank:XM_005901814.2	prostaglandin F synthase 2	GO:0001516,GO:0005737,GO:0036131,GO:0047017	prostaglandin biosynthetic process|cytoplasm|prostaglandin D2 11-ketoreductase activity|prostaglandin-F synthase activity
LOC102272186	19.3109	8.33037	30.2914	3.63626	1.86245	0.040471	0.250089	Up	0.0441315	0.16488	0.0462374	0.277681	0.147583	0.252432	GeneID:102272186,Genbank:XM_014478677.1	zinc finger protein 233	GO:0003677,GO:0003700,GO:0005634,GO:0006351,GO:0006355,GO:0046872	DNA binding|DNA binding transcription factor activity|nucleus|transcription, DNA-templated|regulation of transcription, DNA-templated|metal ion binding
LOC102272416	4945.19	7090.64	2799.74	0.39485	-1.34062	9.09659e-07	8.45033e-05	Down	24.0867	28.246	19.2691	6.34212	11.6091	9.0205	GeneID:102272416,Genbank:XM_005887591.2	kelch-like protein 23	GO:0016567,GO:0031463	protein ubiquitination|Cul3-RING ubiquitin ligase complex
LOC102273271	40.9769	22.3971	59.5567	2.65912	1.41095	0.0273043	0.196273	Up	0.194092	0.079942	0.0685447	0.0889784	0.374206	0.222564	GeneID:102273271,Genbank:XM_005906879.2	tripartite motif-containing protein 34	GO:0005737,GO:0005829,GO:0008270,GO:0051091,GO:0051607,GO:0060333,GO:0070206	cytoplasm|cytosol|zinc ion binding|positive regulation of DNA binding transcription factor activity|defense response to virus|interferon-gamma-mediated signaling pathway|protein trimerization
LOC102273310	164.792	223.631	105.954	0.47379	-1.07768	0.00695449	0.0826276	Down	0.805464	1.2453	0.852556	0.292933	0.604034	0.289952	GeneID:102273310,Genbank:XM_014483548.1	cationic amino acid transporter 3-like	GO:0005886,GO:0006865,GO:0015171,GO:0015181,GO:0015189,GO:0016021	plasma membrane|amino acid transport|amino acid transmembrane transporter activity|arginine transmembrane transporter activity|L-lysine transmembrane transporter activity|integral component of membrane
LOC102273344	1150.37	559.849	1740.89	3.10958	1.63672	2.24192e-10	7.4322e-08	Up	3.45027	2.45378	2.36346	6.94576	9.66874	10.0977	GeneID:102273344,Genbank:XM_005901116.2	protein APCDD1-like	GO:0001942,GO:0005887,GO:0016055,GO:0017147,GO:0030178,GO:0042802,GO:0043615	hair follicle development|integral component of plasma membrane|Wnt signaling pathway|Wnt-protein binding|negative regulation of Wnt signaling pathway|identical protein binding|astrocyte cell migration
LOC102273637	286.334	146.888	425.779	2.89866	1.53539	5.14396e-07	5.23909e-05	Up	3.43514	1.83508	2.13354	6.39496	8.5102	7.96905	GeneID:102273637,Genbank:XM_014479913.1	protein APCDD1-like	GO:0001942,GO:0005887,GO:0016055,GO:0017147,GO:0030178,GO:0042802,GO:0043615	hair follicle development|integral component of plasma membrane|Wnt signaling pathway|Wnt-protein binding|negative regulation of Wnt signaling pathway|identical protein binding|astrocyte cell migration
LOC102273742	301.65	421.56	181.741	0.431115	-1.21386	0.000517593	0.013526	Down	4.41553	3.10326	2.82416	1.54619	1.58712	1.37781	GeneID:102273742,Genbank:XM_014481090.1	transmembrane emp24 domain-containing protein 9	GO:0000139,GO:0005783,GO:0005789,GO:0005793,GO:0005794,GO:0007030,GO:0010638,GO:0015031,GO:0016021,GO:0019905,GO:0033116,GO:0048205	Golgi membrane|endoplasmic reticulum|endoplasmic reticulum membrane|endoplasmic reticulum-Golgi intermediate compartment|Golgi apparatus|Golgi organization|positive regulation of organelle organization|protein transport|integral component of membrane|syntaxin binding|endoplasmic reticulum-Golgi intermediate compartment membrane|COPI coating of Golgi vesicle
LOC102273833	26.3083	12.8743	39.7423	3.08694	1.62618	0.0327847	0.220327	Up	0	0	0.0560018	0	0.0327028	0.0695624	GeneID:102273833,Genbank:XM_005906234.1	antizyme inhibitor 2	GO:0003824,GO:0005634,GO:0005737,GO:0005801,GO:0005802,GO:0006596,GO:0015489,GO:0015847,GO:0030133,GO:0030424,GO:0030425,GO:0031410,GO:0033116,GO:0042177,GO:0042978,GO:0043085,GO:0043204,GO:0048471,GO:0098629,GO:1902269,GO:1990005	catalytic activity|nucleus|cytoplasm|cis-Golgi network|trans-Golgi network|polyamine biosynthetic process|putrescine transmembrane transporter activity|putrescine transport|transport vesicle|axon|dendrite|cytoplasmic vesicle|endoplasmic reticulum-Golgi intermediate compartment membrane|negative regulation of protein catabolic process|ornithine decarboxylase activator activity|positive regulation …	ko00330,ko00480	Arginine and proline metabolism|Glutathione metabolism
LOC102273840	6.63637	1.02843	12.2443	11.9058	3.57359	0.0460049	0.268853	Up	0	0.0151585	0.0148603	0.148141	0.0625926	0.0134101	GeneID:102273840,Genbank:XM_005906880.1	tripartite motif-containing protein 5	GO:0000932,GO:0002218,GO:0004842,GO:0005634,GO:0006914,GO:0008270,GO:0008329,GO:0031664,GO:0043123,GO:0043410,GO:0045087,GO:0051092,GO:0051607,GO:0070534	P-body|activation of innate immune response|ubiquitin-protein transferase activity|nucleus|autophagy|zinc ion binding|signaling pattern recognition receptor activity|regulation of lipopolysaccharide-mediated signaling pathway|positive regulation of I-kappaB kinase/NF-kappaB signaling|positive regulation of MAPK cascade|innate immune response|positive regulation of NF-kappaB transcription factor a…
LOC102273986	1044.21	1454.62	633.804	0.435717	-1.19854	0.000162988	0.00564682	Down	8.3966	6.15753	8.18689	2.05578	5.58082	2.5481	GeneID:102273986,Genbank:XM_005911367.2	antigen-presenting glycoprotein CD1d-like	GO:0005765,GO:0005789,GO:0010008,GO:0016021,GO:0016323,GO:0045087	lysosomal membrane|endoplasmic reticulum membrane|endosome membrane|integral component of membrane|basolateral plasma membrane|innate immune response	ko04640	Hematopoietic cell lineage
LOC102274037	150.558	301.116	0	0	#NAME?	0.0389943	0.244993	Down	0	9.07548	0	0	0	0	GeneID:102274037,Genbank:XM_005886652.1	ecto-ADP-ribosyltransferase 5	GO:0003956,GO:0005576,GO:0006471,GO:0016020	NAD(P)+-protein-arginine ADP-ribosyltransferase activity|extracellular region|protein ADP-ribosylation|membrane
LOC102274105	40.9798	62.397	19.5626	0.313518	-1.67338	0.00725394	0.0848819	Down	0.276779	0.338833	0.568787	0.171743	0.160097	0.10775	GeneID:102274105,Genbank:XM_014479750.1	L-lactate dehydrogenase C chain, transcript variant X2	GO:0004459,GO:0005737,GO:0005975,GO:0019752	L-lactate dehydrogenase activity|cytoplasm|carbohydrate metabolic process|carboxylic acid metabolic process	ko04922,ko00640,ko00620,ko00270,ko00010	Glucagon signaling pathway|Propanoate metabolism|Pyruvate metabolism|Cysteine and methionine metabolism|Glycolysis / Gluconeogenesis
LOC102274172	46.0401	69.8447	22.2355	0.318356	-1.65129	0.00495669	0.066722	Down	1.57817	1.25343	1.38445	0.313087	1.00798	0.471545	GeneID:102274172,Genbank:XM_005892421.2	chromosome unknown open reading frame, human C16orf74
LOC102274235	56.4741	8.28773	104.66	12.6284	3.6586	0.00381816	0.0560428	Up	0.0443285	0.0187698	0	0.438905	0.210668	0.120048	GeneID:102274235,Genbank:XM_014481475.1	uncharacterized LOC102274235
LOC102274668	67.5552	96.8657	38.2446	0.394821	-1.34073	0.00593164	0.0754599	Down	0.477954	0.328126	0.523604	0.164665	0.375343	0.10256	GeneID:102274668,Genbank:XM_005897237.2	NADH-cytochrome b5 reductase-like	GO:0004128,GO:0005634,GO:0005654,GO:0005789,GO:0015701,GO:0016491	cytochrome-b5 reductase activity, acting on NAD(P)H|nucleus|nucleoplasm|endoplasmic reticulum membrane|bicarbonate transport|oxidoreductase activity	ko00520	Amino sugar and nucleotide sugar metabolism
LOC102274917	27.6247	14.1476	41.1018	2.90521	1.53864	0.0401359	0.249202	Up	0.0265155	0.0464484	0.147289	0.246359	0.127566	0.199839	GeneID:102274917,Genbank:XM_005908060.2	nucleolin-like	GO:0003723,GO:0005730,GO:0005737,GO:0030529,GO:0042162	RNA binding|nucleolus|cytoplasm|intracellular ribonucleoprotein complex|telomeric DNA binding
LOC102274962	112054	163573	60533.8	0.370071	-1.43413	4.05347e-07	4.28325e-05	Down	710.423	468.149	566.723	142.433	213.157	299.201	GeneID:102274962,Genbank:XM_014479751.1	L-lactate dehydrogenase A chain, transcript variant X4	GO:0004459,GO:0005737,GO:0005975,GO:0019752,GO:0045296	L-lactate dehydrogenase activity|cytoplasm|carbohydrate metabolic process|carboxylic acid metabolic process|cadherin binding	ko04922,ko00640,ko00620,ko00270,ko00010	Glucagon signaling pathway|Propanoate metabolism|Pyruvate metabolism|Cysteine and methionine metabolism|Glycolysis / Gluconeogenesis
LOC102275015	78.485	109.062	47.9076	0.439268	-1.18683	0.0106064	0.109077	Down	1.60147	0.994579	1.53133	0.450713	0.764959	0.750831	GeneID:102275015,Genbank:XM_005891351.1	uncharacterized LOC102275015	GO:0000139,GO:0005654,GO:0005794,GO:0005829,GO:0016239,GO:0061635	Golgi membrane|nucleoplasm|Golgi apparatus|cytosol|positive regulation of macroautophagy|regulation of protein complex stability
LOC102275020	132.543	203.866	61.2213	0.300302	-1.73551	0.0228387	0.176559	Down	4.4481	2.12552	1.15991	0.666865	1.56797	0.274406	GeneID:102275020,Genbank:XM_014483438.1	antigen-presenting glycoprotein CD1d-like	GO:0005765,GO:0005789,GO:0010008,GO:0016021,GO:0016323,GO:0045087	lysosomal membrane|endoplasmic reticulum membrane|endosome membrane|integral component of membrane|basolateral plasma membrane|innate immune response	ko04640	Hematopoietic cell lineage
LOC102275048	77.759	49.0303	106.488	2.17188	1.11894	0.0170709	0.147404	Up	0.49899	0.291071	0.20142	0.488537	0.807603	0.697528	GeneID:102275048,Genbank:XM_005899703.1	schlafen family member 12-like	GO:0005524,GO:0016021	ATP binding|integral component of membrane
LOC102275090	26.1563	7.34231	44.9704	6.12483	2.61467	0.00564717	0.0730502	Up	0.0522088	0.0143938	0.013938	0.165917	0.1227	0.0747411	GeneID:102275090,Genbank:XM_014482225.1	sodium channel protein type 1 subunit alpha	GO:0001518,GO:0005244,GO:0005248,GO:0005654,GO:0005886,GO:0006814,GO:0007628,GO:0014704,GO:0016604,GO:0019227,GO:0019228,GO:0030018,GO:0030315,GO:0033268,GO:0034765,GO:0043025,GO:0043194,GO:0050884,GO:0050966,GO:0086002,GO:0086010	voltage-gated sodium channel complex|voltage-gated ion channel activity|voltage-gated sodium channel activity|nucleoplasm|plasma membrane|sodium ion transport|adult walking behavior|intercalated disc|nuclear body|neuronal action potential propagation|neuronal action potential|Z disc|T-tubule|node of Ranvier|regulation of ion transmembrane transport|neuronal cell body|axon initial segment|neuromus…
LOC102275121	21.2707	33.8748	8.66667	0.255844	-1.96666	0.022694	0.175923	Down	0.527349	0.233156	0.226022	0.0562937	0.1468	0.126215	GeneID:102275121,Genbank:XM_014477538.1	sodium/bile acid cotransporter 7-like, transcript variant X1	GO:0006814,GO:0015293,GO:0016021	sodium ion transport|symporter activity|integral component of membrane
LOC102275152	219.965	133.624	306.305	2.29228	1.19678	0.000202912	0.00663682	Up	0.445793	0.431488	0.376467	0.748514	0.996844	1.05305	GeneID:102275152,Genbank:XM_014479803.1	zinc finger protein 211-like	GO:0003677,GO:0005634,GO:0006351,GO:0006355,GO:0046872	DNA binding|nucleus|transcription, DNA-templated|regulation of transcription, DNA-templated|metal ion binding
LOC102275700	98.69	142.921	54.4594	0.381046	-1.39196	0.0016898	0.03185	Down	0.662455	1.09228	0.894662	0.274295	0.271708	0.464532	GeneID:102275700,Genbank:XM_014477418.1	arylamine N-acetyltransferase 1, transcript variant X1	GO:0004060,GO:0005737,GO:0008152	arylamine N-acetyltransferase activity|cytoplasm|metabolic process	ko00232,ko00633,ko00983	Caffeine metabolism|Nitrotoluene degradation|Drug metabolism - other enzymes
LOC102275935	196.422	107.876	284.967	2.64162	1.40142	0.0365591	0.236188	Up	0.641452	2.07425	1.72717	6.63968	2.3005	4.45617	GeneID:102275935,Genbank:XM_005906590.2	chromosome unknown open reading frame, human C10orf10	GO:0005737	cytoplasm
LOC102276058	34.942	63.0983	6.78564	0.107541	-3.21704	9.75032e-06	0.000631604	Down	2.71471	2.06237	2.26577	0.167525	0.536253	0.148828	GeneID:102276058,Genbank:XM_005910206.1	histone H2B type 1	GO:0000786,GO:0003677,GO:0005634,GO:0042742,GO:0046982	nucleosome|DNA binding|nucleus|defense response to bacterium|protein heterodimerization activity
LOC102276135	51.8167	31.1162	72.5171	2.33053	1.22066	0.0362437	0.23541	Up	0.188039	0.0564122	0.103042	0.311509	0.32764	0.144008	GeneID:102276135,Genbank:XM_014476316.1	E3 ubiquitin-protein ligase RNF213
LOC102276167	1533.83	839.662	2228.01	2.65346	1.40787	9.67249e-10	2.5552e-07	Up	6.05865	6.72181	7.40352	21.906	18.9051	15.1994	GeneID:102276167,Genbank:XM_014483643.1	gamma-aminobutyric acid receptor-associated protein-like 1	GO:0005739,GO:0005776,GO:0005783,GO:0005794,GO:0005874,GO:0006914,GO:0030659,GO:0030957,GO:0031625	mitochondrion|autophagosome|endoplasmic reticulum|Golgi apparatus|microtubule|autophagy|cytoplasmic vesicle membrane|Tat protein binding|ubiquitin protein ligase binding	ko04727,ko04068,ko04140,ko04212,ko04139	GABAergic synapse|FoxO signaling pathway|Regulation of autophagy|Longevity regulating pathway - worm|Regulation of mitophagy - yeast
LOC102276577	39.3417	69.85	8.83341	0.126463	-2.98322	7.68385e-05	0.00315543	Down	1.49911	1.82803	0.758598	0.15038	0.106724	0.2706	GeneID:102276577,Genbank:XM_005900694.2	serum amyloid A protein-like	GO:0005615,GO:0006953,GO:0034364,GO:0042056,GO:0060326	extracellular space|acute-phase response|high-density lipoprotein particle|chemoattractant activity|cell chemotaxis
LOC102276843	1205.25	654.714	1755.78	2.68175	1.42317	1.91068e-09	4.25052e-07	Up	3.24532	2.92574	3.46661	7.05324	9.89023	7.02429	GeneID:102276843,Genbank:XM_005897723.2	chromosome unknown open reading frame, human CXorf23	GO:0005739	mitochondrion
LOC102276905	637.503	888.03	386.976	0.435769	-1.19837	0.00115607	0.0243706	Down	3.2487	2.53852	4.2345	1.00848	1.21804	2.1865	GeneID:102276905,Genbank:XM_005892203.1	histone H1.3	GO:0000122,GO:0000786,GO:0003677,GO:0005634,GO:0006334,GO:0016584,GO:0080182,GO:0098532	negative regulation of transcription from RNA polymerase II promoter|nucleosome|DNA binding|nucleus|nucleosome assembly|nucleosome positioning|histone H3-K4 trimethylation|histone H3-K27 trimethylation
LOC102277188	86.3966	127.256	45.5376	0.357843	-1.4826	0.0453698	0.267271	Down	11.0512	6.70188	1.95495	1.74821	1.85494	2.02181	GeneID:102277188,Genbank:XM_014477118.1	histone H4	GO:0000786,GO:0003677,GO:0005634,GO:0006334,GO:0006352,GO:0046982	nucleosome|DNA binding|nucleus|nucleosome assembly|DNA-templated transcription, initiation|protein heterodimerization activity
LOC102277255	610.878	934.834	286.922	0.306923	-1.70405	0.000530723	0.0138258	Down	8.4411	13.4364	14.7206	4.54089	3.97937	5.03701	GeneID:102277255,Genbank:XM_014482327.1	alanine aminotransferase 1-like	GO:0004021,GO:0005615,GO:0005737,GO:0009058,GO:0030170,GO:0042853	L-alanine:2-oxoglutarate aminotransferase activity|extracellular space|cytoplasm|biosynthetic process|pyridoxal phosphate binding|L-alanine catabolic process	ko00710,ko01200,ko01210,ko01230,ko00250,ko00220	Carbon fixation in photosynthetic organisms|Carbon metabolism|2-Oxocarboxylic acid metabolism|Biosynthesis of amino acids|Alanine, aspartate and glutamate metabolism|Arginine biosynthesis
LOC102277429	30.8996	54.1905	7.60881	0.140409	-2.8323	0.000136369	0.00494761	Down	0.387097	0.201773	0.35658	0.0569493	0.0720905	0.0103319	GeneID:102277429,Genbank:XM_005903818.2	zinc finger CCHC domain-containing protein 12	GO:0003676,GO:0006351,GO:0008270,GO:0016607,GO:0030374,GO:0030509	nucleic acid binding|transcription, DNA-templated|zinc ion binding|nuclear speck|ligand-dependent nuclear receptor transcription coactivator activity|BMP signaling pathway
LOC102277470	49.9489	92.2478	7.64996	0.0829284	-3.59199	0.00375991	0.0553736	Down	4.93927	2.75519	0.908797	0.262079	0.278126	0	GeneID:102277470,Genbank:XM_005892205.1	histone H2B type 1	GO:0000786,GO:0003677,GO:0005634,GO:0042742,GO:0046982	nucleosome|DNA binding|nucleus|defense response to bacterium|protein heterodimerization activity
LOC102277471	47.9333	76.3655	19.501	0.255364	-1.96937	0.00102481	0.0222418	Down	0.289484	0.226317	0.187015	0.0504115	0.00898176	0.083354	GeneID:102277471,Genbank:XM_014477145.1	VPS10 domain-containing receptor SorCS2-like	GO:0007218,GO:0008188,GO:0016020,GO:0016021	neuropeptide signaling pathway|neuropeptide receptor activity|membrane|integral component of membrane
LOC102277803	494.056	164.688	823.425	4.9999	2.3219	1.6791e-05	0.000965594	Up	0.573864	0.717592	1.28449	9.07644	5.8025	4.83733	GeneID:102277803,Genbank:XM_005903748.2	boLa class II histocompatibility antigen, DQB*0101 beta chain	GO:0002504,GO:0006955,GO:0016021,GO:0042613	antigen processing and presentation of peptide or polysaccharide antigen via MHC class II|immune response|integral component of membrane|MHC class II protein complex	ko04145,ko04514,ko04672,ko04612	Phagosome|Cell adhesion molecules (CAMs)|Intestinal immune network for IgA production|Antigen processing and presentation
LOC102277907	135.792	40.4358	231.149	5.71643	2.51511	2.75299e-10	8.78202e-08	Up	0.177983	0.266487	0.180205	1.19244	1.23165	0.958313	GeneID:102277907,Genbank:XM_005902882.1	chromosome unknown open reading frame, human C7orf31	GO:0005737,GO:0005813	cytoplasm|centrosome
LOC102278316	4.17527	8.35054	0	0	#NAME?	0.031529	0.216077	Down	0.936761	0.414157	0.105535	0	0	0	GeneID:102278316,Genbank:XM_005892208.1	histone H2B type 1	GO:0000786,GO:0003677,GO:0005634,GO:0006334,GO:0046982	nucleosome|DNA binding|nucleus|nucleosome assembly|protein heterodimerization activity
LOC102278442	5.77607	10.8598	0.692314	0.06375	-3.97143	0.0498334	0.281476	Down	0.0355073	0.0726479	0.109324	0	0	0	GeneID:102278442,Genbank:XM_005898710.1	uncharacterized LOC102278442
LOC102278448	2434.22	3588.17	1280.26	0.356801	-1.48681	0.0161618	0.141142	Down	16.0172	11.5541	28.848	7.55627	5.89172	7.97702	GeneID:102278448,Genbank:XM_014479393.1	transmembrane protein 189	GO:0005737,GO:0005789,GO:0016021,GO:0031625,GO:0061630	cytoplasm|endoplasmic reticulum membrane|integral component of membrane|ubiquitin protein ligase binding|ubiquitin protein ligase activity
LOC102278600	281.246	406.435	156.056	0.383964	-1.38096	0.0458834	0.268607	Down	6.4548	8.11189	14.9884	3.205	2.20193	6.9648	GeneID:102278600,Genbank:XM_005892209.1	histone H1.4	GO:0000122,GO:0000788,GO:0003677,GO:0003690,GO:0005509,GO:0005524,GO:0005525,GO:0005634,GO:0005720,GO:0006334,GO:0006357,GO:0016208,GO:0016584,GO:0031490,GO:0032564,GO:0043531,GO:0080182,GO:0098532	negative regulation of transcription from RNA polymerase II promoter|nuclear nucleosome|DNA binding|double-stranded DNA binding|calcium ion binding|ATP binding|GTP binding|nucleus|nuclear heterochromatin|nucleosome assembly|regulation of transcription from RNA polymerase II promoter|AMP binding|nucleosome positioning|chromatin DNA binding|dATP binding|ADP binding|histone H3-K4 trimethylation|hist…
LOC102278697	15150.5	20852	9449.07	0.453149	-1.14194	0.00632842	0.0784763	Down	148.744	69.7848	80.5468	61.8147	64.7454	23.8022	GeneID:102278697,Genbank:XM_005911049.2	heat shock 70 kDa protein 1B	GO:0005524,GO:0005737,GO:0005813,GO:0042026,GO:0090063,GO:1901673	ATP binding|cytoplasm|centrosome|protein refolding|positive regulation of microtubule nucleation|regulation of mitotic spindle assembly	ko04010,ko04915,ko04141,ko03040,ko04612,ko04213,ko04144	MAPK signaling pathway|Estrogen signaling pathway|Protein processing in endoplasmic reticulum|Spliceosome|Antigen processing and presentation|Longevity regulating pathway - multiple species|Endocytosis
LOC102278784	14.6366	0	29.2733	Inf	Inf	0.00206387	0.0364618	Up	0	0	0	0.280965	0.47932	0.0451534	GeneID:102278784,Genbank:XM_014483700.1	cytochrome c oxidase subunit 1-like	GO:0004129,GO:0005506,GO:0005743,GO:0006119,GO:0009060,GO:0016021,GO:0020037,GO:0070469	cytochrome-c oxidase activity|iron ion binding|mitochondrial inner membrane|oxidative phosphorylation|aerobic respiration|integral component of membrane|heme binding|respiratory chain	ko00190,ko04260	Oxidative phosphorylation|Cardiac muscle contraction
LOC102278875	698.082	946.659	449.505	0.474833	-1.07451	0.00294565	0.0470275	Down	18.4278	15.8409	9.67982	5.60128	7.61977	9.1032	GeneID:102278875,Genbank:XM_014477127.1	histone H2B type 1-M, transcript variant X2	GO:0000786,GO:0003677,GO:0005634,GO:0005654,GO:0005829,GO:0006334,GO:0046982	nucleosome|DNA binding|nucleus|nucleoplasm|cytosol|nucleosome assembly|protein heterodimerization activity
LOC102278977	20123.8	28101.2	12146.5	0.432241	-1.21009	8.64578e-09	1.60631e-06	Down	106.429	89.9008	90.1789	58.5968	34.7342	39.333	GeneID:102278977,Genbank:XM_014483445.1	heat shock 70 kDa protein 1B, transcript variant X4	GO:0005524,GO:0005737,GO:0005813,GO:0042026,GO:0090063,GO:1901673	ATP binding|cytoplasm|centrosome|protein refolding|positive regulation of microtubule nucleation|regulation of mitotic spindle assembly	ko04010,ko04915,ko04141,ko03040,ko04612,ko04213,ko04144	MAPK signaling pathway|Estrogen signaling pathway|Protein processing in endoplasmic reticulum|Spliceosome|Antigen processing and presentation|Longevity regulating pathway - multiple species|Endocytosis
LOC102279172	44.6195	67.1327	22.1064	0.329294	-1.60255	0.00946231	0.101288	Down	0.549998	0.677905	0.365583	0.113197	0.221895	0.260729	GeneID:102279172,Genbank:XM_005896496.2	haptoglobin	GO:0002376,GO:0005615,GO:0006953,GO:0016209,GO:0030492,GO:0042742	immune system process|extracellular space|acute-phase response|antioxidant activity|hemoglobin binding|defense response to bacterium
LOC102279221	119.977	167.434	72.519	0.433119	-1.20716	0.00248171	0.0416862	Down	2.96093	5.04359	4.09621	1.41368	1.24889	1.279	GeneID:102279221,Genbank:XM_005887842.1	chromosome unknown open reading frame, human C9orf85
LOC102279228	30.0297	60.0594	0	0	#NAME?	0.000128627	0.00473791	Down	2.74769	1.13691	0.246125	0	0	0	GeneID:102279228,Genbank:XM_005907921.1	hemoglobin subunit beta	GO:0005344,GO:0005506,GO:0005833,GO:0019825,GO:0020037	oxygen carrier activity|iron ion binding|hemoglobin complex|oxygen binding|heme binding
LOC102279269	610.172	831.274	389.071	0.468041	-1.09529	0.0131003	0.124374	Down	4.99808	4.56634	8.95475	2.85253	3.34651	2.42977	GeneID:102279269,Genbank:XM_005894744.2	cytochrome c oxidase assembly factor 7	GO:0005634,GO:0005739,GO:0005758	nucleus|mitochondrion|mitochondrial intermembrane space
LOC102279365	22.3327	1.97468	42.6907	21.619	4.43423	0.0221348	0.172936	Up	0.0475975	0.100617	0	0.919294	0.484589	0	GeneID:102279365,Genbank:XM_005898419.1	glycosyltransferase 1 domain-containing protein 1	GO:0005576,GO:0005829,GO:0016740	extracellular region|cytosol|transferase activity
LOC102279410	262.053	376.98	147.127	0.390278	-1.35742	1.05258e-05	0.000669023	Down	17.3879	12.2786	15.6779	3.98325	4.07815	4.5691	GeneID:102279410,Genbank:XM_005907335.1	catenin alpha-3	GO:0005737,GO:0005856,GO:0005916,GO:0008013,GO:0030027,GO:0045296,GO:0051015,GO:0086073,GO:0086091,GO:0098609,GO:0098911	cytoplasm|cytoskeleton|fascia adherens|beta-catenin binding|lamellipodium|cadherin binding|actin filament binding|bundle of His cell-Purkinje myocyte adhesion involved in cell communication|regulation of heart rate by cardiac conduction|cell-cell adhesion|regulation of ventricular cardiac muscle cell action potential	ko04390,ko04520,ko04670,ko04530	Hippo signaling pathway|Adherens junction|Leukocyte transendothelial migration|Tight junction
LOC102279439	1319.05	2067.46	570.635	0.276008	-1.85722	0.00506315	0.0678848	Down	32.4096	24.0722	11.2553	5.49443	7.23813	5.59057	GeneID:102279439,Genbank:XM_005892211.2	histone H2B type 1	GO:0000786,GO:0003677,GO:0005634,GO:0006334,GO:0046982	nucleosome|DNA binding|nucleus|nucleosome assembly|protein heterodimerization activity
LOC102279483	605.168	363.069	847.268	2.33363	1.22258	0.00109742	0.0234863	Up	2.76922	6.51457	1.4	7.77781	7.55631	9.33077	GeneID:102279483,Genbank:XM_005903603.1	disks large homolog 2-like	GO:0004385,GO:0005737,GO:0007268,GO:0008022,GO:0010923,GO:0014069,GO:0016020,GO:0019233,GO:0019900,GO:0019903,GO:0030054,GO:0030165,GO:0030425,GO:0035255,GO:0043025,GO:0043113,GO:0044224,GO:0045161,GO:0045211,GO:0046982,GO:0097120	guanylate kinase activity|cytoplasm|chemical synaptic transmission|protein C-terminus binding|negative regulation of phosphatase activity|postsynaptic density|membrane|sensory perception of pain|kinase binding|protein phosphatase binding|cell junction|PDZ domain binding|dendrite|ionotropic glutamate receptor binding|neuronal cell body|receptor clustering|juxtaparanode region of axon|neuronal ion …	ko04390	Hippo signaling pathway
LOC102279580	1054.16	437.683	1670.64	3.817	1.93244	0.00592987	0.0754599	Up	11.904	4.88043	15.3525	71.0064	32.9786	33.8933	GeneID:102279580,Genbank:XM_005899863.2	metallothionein-2
LOC102279859	72.1777	30.7909	113.564	3.68825	1.88294	0.000167099	0.00574217	Up	0.269097	0.241494	0.0659505	0.765392	0.821738	0.449848	GeneID:102279859,Genbank:XM_014479574.1	protocadherin gamma-B5-like	GO:0005509,GO:0005887,GO:0007155,GO:0007156,GO:0007267,GO:0007399,GO:0070062	calcium ion binding|integral component of plasma membrane|cell adhesion|homophilic cell adhesion via plasma membrane adhesion molecules|cell-cell signaling|nervous system development|extracellular exosome
LOC102279902	281.326	446.626	116.026	0.259783	-1.94462	0.00954128	0.101771	Down	9.46501	15.8495	8.15085	3.35565	3.95452	3.32392	GeneID:102279902,Genbank:XM_005910160.2	histone H4	GO:0000786,GO:0003677,GO:0005634,GO:0006334,GO:0006352,GO:0046982	nucleosome|DNA binding|nucleus|nucleosome assembly|DNA-templated transcription, initiation|protein heterodimerization activity
LOC102279908	109.737	57.1063	162.368	2.84327	1.50755	0.00361446	0.0539838	Up	0.111227	0.138377	0.645767	1.11677	0.256385	0.300381	GeneID:102279908,Genbank:XM_005891913.2	nicotinamide N-methyltransferase	GO:0005829,GO:0008112,GO:0010243,GO:0031100,GO:0032259,GO:0042493	cytosol|nicotinamide N-methyltransferase activity|response to organonitrogen compound|animal organ regeneration|methylation|response to drug	ko00760	Nicotinate and nicotinamide metabolism
LOC102280247	67.9164	91.2979	44.535	0.487799	-1.03564	0.0406866	0.250848	Down	0.36339	0.546939	0.367462	0.16754	0.164801	0.282587	GeneID:102280247,Genbank:XM_005905874.2	transmembrane protein 198, transcript variant X2	GO:0005886,GO:0007275,GO:0012506,GO:0016021,GO:0016055,GO:0031410	plasma membrane|multicellular organism development|vesicle membrane|integral component of membrane|Wnt signaling pathway|cytoplasmic vesicle
LOC102280288	378.884	246.254	511.514	2.07719	1.05463	0.0368326	0.237592	Up	1.47623	0.799098	0.524232	1.24902	1.84108	2.26635	GeneID:102280288,Genbank:XM_014483533.1	complement C4-A-like			ko04610	Complement and coagulation cascades
LOC102280294	160.51	261.506	59.5134	0.227579	-2.13556	0.00936434	0.100843	Down	3.2961	3.06178	0.912984	0.383697	0.809248	0.481394	GeneID:102280294,Genbank:XM_005893893.1	histone H2A type 3	GO:0000788,GO:0003677,GO:0006337,GO:0006342,GO:0046982,GO:0070062,GO:0070914	nuclear nucleosome|DNA binding|nucleosome disassembly|chromatin silencing|protein heterodimerization activity|extracellular exosome|UV-damage excision repair
LOC102280361	172.669	246.883	98.4553	0.398793	-1.32629	0.000164977	0.00568077	Down	2.79181	2.88805	2.77925	0.9051	1.13741	1.20327	GeneID:102280361,Genbank:XM_014476261.1	calmodulin-alpha	GO:0005509	calcium ion binding
LOC102280419	37.6881	18.8217	56.5545	3.00475	1.58725	0.0121173	0.11842	Up	0.0282038	0.231815	0.038592	0.294	0.30099	0.201606	GeneID:102280419,Genbank:XM_005900249.2	protocadherin gamma-B1	GO:0005509,GO:0005887,GO:0007155,GO:0007156,GO:0007267,GO:0007399	calcium ion binding|integral component of plasma membrane|cell adhesion|homophilic cell adhesion via plasma membrane adhesion molecules|cell-cell signaling|nervous system development
LOC102280438	1185.84	1728.37	643.307	0.372204	-1.42583	1.76573e-09	4.03421e-07	Down	10.0058	8.25364	7.98901	2.58047	3.26884	3.7858	GeneID:102280438,Genbank:XM_005905949.2	ADP-ribosylation factor 2, transcript variant X1	GO:0005525,GO:0005794,GO:0007264,GO:0015031,GO:0016192	GTP binding|Golgi apparatus|small GTPase mediated signal transduction|protein transport|vesicle-mediated transport
LOC102280469	51.5872	102.826	0.348622	0.00339042	-8.20432	0.000163901	0.00566683	Down	1.82938	2.18274	0.0783299	0	0.0889082	0	GeneID:102280469,Genbank:XM_005910161.2	histone H2B type 2-F	GO:0000786,GO:0003677,GO:0005634,GO:0005654,GO:0005829,GO:0006334,GO:0046982,GO:0070062	nucleosome|DNA binding|nucleus|nucleoplasm|cytosol|nucleosome assembly|protein heterodimerization activity|extracellular exosome
LOC102280572	54.0826	83.7083	24.457	0.292169	-1.77512	0.00162257	0.0311095	Down	4.73311	2.36344	2.12931	1.25836	0.855262	0.802361	GeneID:102280572,Genbank:XM_005893894.2	histone H2B type 3-B	GO:0000786,GO:0003677,GO:0005634,GO:0005654,GO:0005829,GO:0006334,GO:0046982	nucleosome|DNA binding|nucleus|nucleoplasm|cytosol|nucleosome assembly|protein heterodimerization activity
LOC102280804	40.7758	71.7188	9.83286	0.137103	-2.86667	0.00474361	0.0648344	Down	1.38667	0.686127	0.431946	0.109332	0.0866486	0.175564	GeneID:102280804,Genbank:XM_005902416.1	chromosome unknown open reading frame, human C1orf105
LOC102280840	193.553	273.179	113.926	0.417038	-1.26175	0.000178908	0.00602521	Down	1.11271	1.59718	2.06802	0.924051	0.768863	0.593556	GeneID:102280840,Genbank:XM_005891147.2	integrin beta-like protein 1	GO:0005615,GO:0005886,GO:0007155	extracellular space|plasma membrane|cell adhesion
LOC102281239	7.81799	0	15.636	Inf	Inf	0.00119447	0.0250247	Up	0	0	0	0.231777	0.123789	0	GeneID:102281239,Genbank:XM_005911511.1	ubiquitin D
LOC102281275	124.189	188.727	59.6507	0.316069	-1.66169	0.0107063	0.109704	Down	0.621175	0.397012	0.785351	0.459404	0.0546167	0.151228	GeneID:102281275,Genbank:XM_005900633.2	matrix-remodeling-associated protein 5	GO:0070062,GO:0071559	extracellular exosome|response to transforming growth factor beta
LOC102281521	60.4894	36.2964	84.6823	2.33308	1.22224	0.0302735	0.210458	Up	0.193735	0.21146	0.616419	0.610465	1.03443	0.53944	GeneID:102281521,Genbank:XM_014483650.1	protein C19orf12 homolog, transcript variant X2	GO:0005739,GO:0005783,GO:0005829,GO:0016021,GO:0031966	mitochondrion|endoplasmic reticulum|cytosol|integral component of membrane|mitochondrial membrane
LOC102281707	30.5106	58.2883	2.73303	0.0468882	-4.41463	2.55259e-07	2.95593e-05	Down	0.271134	0.315905	0.254491	0.0385438	0.0134584	0.011516	GeneID:102281707,Genbank:XM_005895990.2	lipopolysaccharide-binding protein	GO:0001530,GO:0002281,GO:0005615,GO:0006869,GO:0006953,GO:0016020,GO:0032760,GO:0045087,GO:0050829,GO:0071222	lipopolysaccharide binding|macrophage activation involved in immune response|extracellular space|lipid transport|acute-phase response|membrane|positive regulation of tumor necrosis factor production|innate immune response|defense response to Gram-negative bacterium|cellular response to lipopolysaccharide	ko04620,ko04064	Toll-like receptor signaling pathway|NF-kappa B signaling pathway
LOC102282031	30.1575	48.4148	11.9003	0.245798	-2.02445	0.00617469	0.0773297	Down	0.184864	0.162004	0.146092	0.0651693	0.0275492	0.053159	GeneID:102282031,Genbank:XM_014478793.1	MAGE-like protein 2	GO:0004842,GO:0005634,GO:0005768,GO:0005769,GO:0005829,GO:0006351,GO:0034314,GO:0042147,GO:0042752,GO:0045892,GO:0048511,GO:0051127,GO:0070534	ubiquitin-protein transferase activity|nucleus|endosome|early endosome|cytosol|transcription, DNA-templated|Arp2/3 complex-mediated actin nucleation|retrograde transport, endosome to Golgi|regulation of circadian rhythm|negative regulation of transcription, DNA-templated|rhythmic process|positive regulation of actin nucleation|protein K63-linked ubiquitination
LOC102282088	181.14	257.979	104.301	0.404299	-1.30651	0.00740662	0.0858873	Down	1.08696	2.74844	1.78781	0.630495	1.07258	0.650633	GeneID:102282088,Genbank:XM_005898201.2	lactation elevated protein 1	GO:0005524,GO:0005739,GO:0006123,GO:0007005,GO:0016787,GO:0031966,GO:0035694	ATP binding|mitochondrion|mitochondrial electron transport, cytochrome c to oxygen|mitochondrion organization|hydrolase activity|mitochondrial membrane|mitochondrial protein catabolic process
LOC102282101	57.0744	77.8049	36.344	0.467117	-1.09815	0.0415013	0.254244	Down	0.106906	0.219356	0.200678	0.0295078	0.112494	0.0573427	GeneID:102282101,Genbank:XM_005901977.2	otogelin-like protein	GO:0005576,GO:0007605,GO:0046373,GO:0046556	extracellular region|sensory perception of sound|L-arabinose metabolic process|alpha-L-arabinofuranosidase activity
LOC102282417	7.60384	14.2104	0.997316	0.0701823	-3.83275	0.0410787	0.252276	Down	0.161338	0.011389	0.087188	0.0212815	0	0.00957215	GeneID:102282417,Genbank:XM_014482700.1	carbonic anhydrase 13	GO:0004089,GO:0005829,GO:0006730,GO:0008270,GO:0043209,GO:0043231	carbonate dehydratase activity|cytosol|one-carbon metabolic process|zinc ion binding|myelin sheath|intracellular membrane-bounded organelle	ko00910	Nitrogen metabolism
LOC102282539	129.231	176.176	82.2864	0.467069	-1.09829	0.00437518	0.061336	Down	2.42755	2.00274	1.79699	1.0671	0.931364	1.12466	GeneID:102282539,Genbank:XM_005893613.1	uncharacterized protein FLJ45252
LOC102282718	93.119	150.398	35.8402	0.238302	-2.06913	5.12111e-06	0.000368437	Down	1.28701	0.651214	1.09231	0.190302	0.333683	0.218736	GeneID:102282718,Genbank:XM_014483507.1	lysyl oxidase homolog 1	GO:0005507,GO:0005615,GO:0016641	copper ion binding|extracellular space|oxidoreductase activity, acting on the CH-NH2 group of donors, oxygen as acceptor
LOC102282934	63.0804	84.547	41.6137	0.492196	-1.0227	0.0421997	0.256275	Down	0.315318	0.333037	0.466493	0.167697	0.272372	0.159141	GeneID:102282934,Genbank:XM_005900800.1	tetratricopeptide repeat protein 30A	GO:0005929,GO:0030992,GO:0042073,GO:0060271	cilium|intraciliary transport particle B|intraciliary transport|cilium assembly
LOC102282987	83.4905	133.849	33.1317	0.24753	-2.01432	4.65643e-05	0.00214513	Down	1.6979	0.922751	0.982555	0.318381	0.455818	0.157962	GeneID:102282987,Genbank:XM_005890053.1	transmembrane protein 45A	GO:0016021	integral component of membrane
LOC102283046	18.8415	29.9052	7.77769	0.260078	-1.94299	0.0387689	0.244193	Down	0.269428	0.210202	0.230945	0.0257326	0.0271795	0.0468084	GeneID:102283046,Genbank:XM_005904126.2	major allergen Equ c 1, transcript variant X1	GO:0005576,GO:0036094	extracellular region|small molecule binding
LOC102283211	8279.9	4344.33	12215.5	2.81182	1.4915	1.1624e-07	1.54746e-05	Up	17.3	19.2872	9.07009	53.7849	47.7674	38.9545	GeneID:102283211,Genbank:XM_005899208.2	signal transducer and activator of transcription 5B	GO:0001553,GO:0001779,GO:0003677,GO:0003682,GO:0003700,GO:0004871,GO:0005634,GO:0005737,GO:0006351,GO:0007259,GO:0007565,GO:0007595,GO:0008284,GO:0019218,GO:0019221,GO:0019915,GO:0030155,GO:0030856,GO:0040018,GO:0042104,GO:0042448,GO:0043029,GO:0043066,GO:0045086,GO:0045579,GO:0045647,GO:0045648,GO:0045931,GO:0045944,GO:0046543,GO:0046544,GO:0046983,GO:0050729,GO:0060397,GO:0071363,GO:0071364	luteinization|natural killer cell differentiation|DNA binding|chromatin binding|DNA binding transcription factor activity|signal transducer activity|nucleus|cytoplasm|transcription, DNA-templated|JAK-STAT cascade|female pregnancy|lactation|positive regulation of cell proliferation|regulation of steroid metabolic process|cytokine-mediated signaling pathway|lipid storage|regulation of cell adhesion…	ko04062,ko04630,ko04012,ko04917	Chemokine signaling pathway|Jak-STAT signaling pathway|ErbB signaling pathway|Prolactin signaling pathway
LOC102283513	76.7611	38.6011	114.921	2.97714	1.57393	0.00291754	0.0466227	Up	0.160251	0.234745	0.428379	0.504017	0.955972	0.585454	GeneID:102283513,Genbank:XM_014481129.1	2'-5'-oligoadenylate synthase 1-like	GO:0001730,GO:0003725,GO:0005524,GO:0005576,GO:0005634,GO:0005737,GO:0005739,GO:0005783,GO:0005829,GO:0006006,GO:0006164,GO:0008270,GO:0009615,GO:0035457,GO:0042593,GO:0045071,GO:0046872,GO:0051259,GO:0051607,GO:0060333,GO:0060337,GO:0060700	2'-5'-oligoadenylate synthetase activity|double-stranded RNA binding|ATP binding|extracellular region|nucleus|cytoplasm|mitochondrion|endoplasmic reticulum|cytosol|glucose metabolic process|purine nucleotide biosynthetic process|zinc ion binding|response to virus|cellular response to interferon-alpha|glucose homeostasis|negative regulation of viral genome replication|metal ion binding|protein oli…
LOC102283568	712.782	1116.83	308.728	0.276432	-1.85501	2.60076e-13	1.51624e-10	Down	1.25342	1.01962	1.0838	0.253798	0.516007	0.398828	GeneID:102283568,Genbank:XM_005910802.2	acyl-CoA-binding protein, transcript variant X2	GO:0005783,GO:0005794,GO:0008289,GO:0036042,GO:0036151,GO:0046983	endoplasmic reticulum|Golgi apparatus|lipid binding|long-chain fatty acyl-CoA binding|phosphatidylcholine acyl-chain remodeling|protein dimerization activity	ko03320	PPAR signaling pathway
LOC102283578	765.866	1100.12	431.61	0.39233	-1.34986	5.95461e-08	8.46005e-06	Down	8.43954	5.18439	4.94123	1.97847	1.96636	2.1131	GeneID:102283578,Genbank:XM_014477405.1	uncharacterized LOC102283578, transcript variant X1	GO:0010923,GO:0016021	negative regulation of phosphatase activity|integral component of membrane
LOC102283588	12.507	21.2885	3.72542	0.174996	-2.5146	0.0321036	0.218421	Down	0.183093	0.271711	0.0986846	0.0559751	0	0.0334925	GeneID:102283588,Genbank:XM_005895386.1	galactoside 2-alpha-L-fucosyltransferase 2	GO:0005975,GO:0006486,GO:0008107,GO:0016021,GO:0032580	carbohydrate metabolic process|protein glycosylation|galactoside 2-alpha-L-fucosyltransferase activity|integral component of membrane|Golgi cisterna membrane	ko00603,ko00601	Glycosphingolipid biosynthesis - globo series|Glycosphingolipid biosynthesis - lacto and neolacto series
LOC102283655	486.104	712.948	259.26	0.363645	-1.4594	0.0191112	0.157925	Down	8.98258	2.7968	5.85568	3.5487	1.46819	2.24966	GeneID:102283655,Genbank:XM_005891301.2	glutathione S-transferase Mu 1, transcript variant X1			ko00982,ko00480,ko00980	Drug metabolism - cytochrome P450|Glutathione metabolism|Metabolism of xenobiotics by cytochrome P450
LOC102284205	704.494	1240.98	168.012	0.135387	-2.88484	6.86513e-11	2.36875e-08	Down	8.71093	6.84005	11.5875	0.681009	1.26878	1.8258	GeneID:102284205,Genbank:XM_005909952.1	dihydrodiol dehydrogenase 3	GO:0005737,GO:0016491	cytoplasm|oxidoreductase activity	ko00140,ko00590,ko04913	Steroid hormone biosynthesis|Arachidonic acid metabolism|Ovarian steroidogenesis
LOC102284466	339.645	499.512	179.778	0.359907	-1.4743	0.00883587	0.0966288	Down	6.53307	13.6835	12.2535	5.05089	4.15595	4.07925	GeneID:102284466,Genbank:XM_005908522.2	selenoprotein M	GO:0005783,GO:0005794,GO:0010269,GO:0035264,GO:0035934,GO:0042445,GO:0048471,GO:0060612	endoplasmic reticulum|Golgi apparatus|response to selenium ion|multicellular organism growth|corticosterone secretion|hormone metabolic process|perinuclear region of cytoplasm|adipose tissue development
LOC102284573	30.8896	49.5471	12.2321	0.246877	-2.01813	0.0151877	0.135933	Down	0.434107	0.116897	0.154905	0.0409977	0.0429636	0.0866485	GeneID:102284573,Genbank:XM_005909307.2	chromosome unknown open reading frame, human C4orf47	GO:0005737,GO:0005813	cytoplasm|centrosome
LOC102284733	49.5754	30.2306	68.9201	2.27981	1.18891	0.0400564	0.248891	Up	0.188491	0.134699	0.184722	0.462046	0.436443	0.418821	GeneID:102284733,Genbank:XM_005905088.1	sperm acrosome membrane-associated protein 6	GO:0007342,GO:0016021	fusion of sperm to egg plasma membrane involved in single fertilization|integral component of membrane
LOC102284748	82.5229	120.929	44.117	0.364818	-1.45475	0.00128165	0.0265224	Down	2.92244	2.83636	3.52853	1.15838	1.70688	0.637815	GeneID:102284748,Genbank:XM_005889343.2	small EDRK-rich factor 1
LOC102284880	4.43204	8.86408	0	0	#NAME?	0.0258713	0.190928	Down	0.0688835	0.279901	0.0714625	0	0	0	GeneID:102284880,Genbank:XM_014477700.1	HRAS-like suppressor 3	GO:0004623,GO:0005777,GO:0005778,GO:0005783,GO:0006641,GO:0006644,GO:0007031,GO:0008654,GO:0008970,GO:0016021,GO:0016042,GO:0045786,GO:0046485,GO:0048471,GO:0052739,GO:0052740,GO:0102567,GO:0102568,GO:1904177	phospholipase A2 activity|peroxisome|peroxisomal membrane|endoplasmic reticulum|triglyceride metabolic process|phospholipid metabolic process|peroxisome organization|phospholipid biosynthetic process|phosphatidylcholine 1-acylhydrolase activity|integral component of membrane|lipid catabolic process|negative regulation of cell cycle|ether lipid metabolic process|perinuclear region of cytoplasm|pho…	ko00564,ko04923,ko00592,ko00591,ko00565,ko00590,ko04014	Glycerophospholipid metabolism|Regulation of lipolysis in adipocytes|alpha-Linolenic acid metabolism|Linoleic acid metabolism|Ether lipid metabolism|Arachidonic acid metabolism|Ras signaling pathway
LOC102285216	163.748	253.564	73.932	0.291571	-1.77808	1.37553e-06	0.00012176	Down	3.01046	2.45388	2.93253	0.559254	0.492374	1.0107	GeneID:102285216,Genbank:XM_005908441.2	L-lactate dehydrogenase A chain-like	GO:0004459,GO:0005737,GO:0005975,GO:0019752,GO:0045296	L-lactate dehydrogenase activity|cytoplasm|carbohydrate metabolic process|carboxylic acid metabolic process|cadherin binding	ko04922,ko00640,ko00620,ko00270,ko00010	Glucagon signaling pathway|Propanoate metabolism|Pyruvate metabolism|Cysteine and methionine metabolism|Glycolysis / Gluconeogenesis
LOC102285419	436.586	236.677	636.495	2.6893	1.42723	0.0469195	0.271674	Up	2.12267	2.26973	0.935718	7.5666	3.11843	3.39472	GeneID:102285419,Genbank:XM_005910875.1	vitamin D 25-hydroxylase	GO:0005506,GO:0005789,GO:0006766,GO:0008395,GO:0010164,GO:0010212,GO:0016705,GO:0020037,GO:0030343,GO:0031090,GO:0042359	iron ion binding|endoplasmic reticulum membrane|vitamin metabolic process|steroid hydroxylase activity|response to cesium ion|response to ionizing radiation|oxidoreductase activity, acting on paired donors, with incorporation or reduction of molecular oxygen|heme binding|vitamin D3 25-hydroxylase activity|organelle membrane|vitamin D metabolic process	ko00100	Steroid biosynthesis
LOC102285507	43.0447	67.0492	19.0401	0.283972	-1.81618	0.0112916	0.113298	Down	3.48692	2.1557	1.68986	1.07729	1.3722	0.0964742	GeneID:102285507,Genbank:XM_014477128.1	histone H2B type 1	GO:0000786,GO:0003677,GO:0005634,GO:0006334,GO:0046982	nucleosome|DNA binding|nucleus|nucleosome assembly|protein heterodimerization activity
LOC102285579	162.993	60.9408	265.044	4.34921	2.12075	6.98377e-05	0.00295926	Up	0.27615	0.224261	0.313869	0.860563	2.23916	2.24696	GeneID:102285579,Genbank:XM_005887941.2	interferon regulatory factor 4
LOC102285674	94.0618	133.097	55.027	0.413437	-1.27426	0.0237013	0.179936	Down	1.66498	0.752117	1.63657	0.753044	1.07539	0.646196	GeneID:102285674,Genbank:XM_005907205.2	growth arrest-specific protein 7-like
LOC102285798	41.0929	59.4764	22.7094	0.381821	-1.38903	0.0243389	0.183479	Down	2.85482	1.41955	1.99224	0.597981	1.00537	0.771704	GeneID:102285798,Genbank:XM_014477125.1	histone H2A type 1	GO:0000786,GO:0000790,GO:0003677,GO:0005634,GO:0006342,GO:0008285,GO:0046982,GO:0070062	nucleosome|nuclear chromatin|DNA binding|nucleus|chromatin silencing|negative regulation of cell proliferation|protein heterodimerization activity|extracellular exosome
LOC102286074	150.083	206.713	93.4525	0.452088	-1.14533	0.022855	0.176604	Down	0.30932	0.677676	0.774052	0.262218	0.384831	0.235525	GeneID:102286074,Genbank:XM_005891311.1	cytochrome b561 domain-containing protein 1, transcript variant X1	GO:0016021,GO:0046872,GO:0055114	integral component of membrane|metal ion binding|oxidation-reduction process
LOC102286089	271.854	98.2147	445.493	4.53591	2.18139	1.39348e-07	1.79679e-05	Up	0.256409	0.291624	0.112165	1.42309	0.91591	0.890629	GeneID:102286089,Genbank:XM_005892757.2	phosphatidate cytidylyltransferase 1	GO:0004142,GO:0004605,GO:0005783,GO:0005789,GO:0006655,GO:0006661,GO:0007165,GO:0007602,GO:0016021,GO:0016024	diacylglycerol cholinephosphotransferase activity|phosphatidate cytidylyltransferase activity|endoplasmic reticulum|endoplasmic reticulum membrane|phosphatidylglycerol biosynthetic process|phosphatidylinositol biosynthetic process|signal transduction|phototransduction|integral component of membrane|CDP-diacylglycerol biosynthetic process	ko00564,ko04070	Glycerophospholipid metabolism|Phosphatidylinositol signaling system
LOC102286267	56.4534	34.3239	78.5829	2.28945	1.195	0.0232869	0.178473	Up	0.117696	0.113349	0.196227	0.144474	0.212496	0.295068	GeneID:102286267,Genbank:XM_005910877.2	butyrophilin subfamily 3 member A1	GO:0002456,GO:0005886,GO:0016020,GO:0016021	T cell mediated immunity|plasma membrane|membrane|integral component of membrane
LOC102286276	16.2083	2.77708	29.6396	10.6729	3.41588	0.00132698	0.027194	Up	0	0.0215196	0.00513314	0.0851168	0.0621765	0.0806489	GeneID:102286276,Genbank:XM_005893458.2	sodium channel protein type 1 subunit alpha-like	GO:0001508,GO:0001518,GO:0005244,GO:0005248,GO:0005654,GO:0005886,GO:0006814,GO:0007628,GO:0014704,GO:0016020,GO:0016604,GO:0019227,GO:0019228,GO:0030018,GO:0030315,GO:0030424,GO:0033268,GO:0034706,GO:0034765,GO:0042391,GO:0043025,GO:0043194,GO:0050884,GO:0050966,GO:0086002,GO:0086010	action potential|voltage-gated sodium channel complex|voltage-gated ion channel activity|voltage-gated sodium channel activity|nucleoplasm|plasma membrane|sodium ion transport|adult walking behavior|intercalated disc|membrane|nuclear body|neuronal action potential propagation|neuronal action potential|Z disc|T-tubule|axon|node of Ranvier|sodium channel complex|regulation of ion transmembrane tran…	ko04728	Dopaminergic synapse
LOC102286614	600.666	307.148	894.185	2.91125	1.54164	2.97769e-08	4.70503e-06	Up	0.466767	0.521504	0.44547	1.21152	1.63322	1.07363	GeneID:102286614,Genbank:XM_014481954.1	interferon-induced very large GTPase 1-like	GO:0005525,GO:0005634,GO:0005829	GTP binding|nucleus|cytosol
LOC102286846	26.1016	11.9897	40.2135	3.354	1.74588	0.0310306	0.213613	Up	0.0504726	0.0130917	0.0326164	0.100751	0.0782488	0.0910307	GeneID:102286846,Genbank:XM_005910879.2	butyrophilin subfamily 2 member A2, transcript variant X1	GO:0009986,GO:0014067,GO:0016021,GO:0031324,GO:0045591,GO:0046007,GO:0050710,GO:0050860,GO:0051898,GO:0070373,GO:2000134	cell surface|negative regulation of phosphatidylinositol 3-kinase signaling|integral component of membrane|negative regulation of cellular metabolic process|positive regulation of regulatory T cell differentiation|negative regulation of activated T cell proliferation|negative regulation of cytokine secretion|negative regulation of T cell receptor signaling pathway|negative regulation of protein k…
LOC102287471	745.35	457.306	1033.39	2.25974	1.17616	2.85336e-06	0.00022438	Up	2.45959	1.83235	1.60365	4.33241	5.58435	3.56146	GeneID:102287471,Genbank:XM_005887020.2	protein FAM184B
LOC102287658	352.396	513.095	191.697	0.37361	-1.4204	0.0210375	0.167616	Down	2.59618	4.16249	7.42987	1.72633	2.61703	1.85035	GeneID:102287658,Genbank:XM_014479745.1	uncharacterized LOC102287658
LOC102287674	159.94	225.394	94.4857	0.419202	-1.25428	0.000557144	0.0144031	Down	0.71835	1.05953	0.838439	0.49815	0.20201	0.503713	GeneID:102287674,Genbank:XM_005909170.2	lactation elevated protein 1	GO:0005524,GO:0005739,GO:0006123,GO:0007005,GO:0016787,GO:0031966,GO:0035694	ATP binding|mitochondrion|mitochondrial electron transport, cytochrome c to oxygen|mitochondrion organization|hydrolase activity|mitochondrial membrane|mitochondrial protein catabolic process
LOC102287829	677.441	1227.66	127.222	0.10363	-3.27049	4.44588e-05	0.00206524	Down	10.2275	4.69705	6.25664	0.127827	1.19047	0.598425	GeneID:102287829,Genbank:XM_005901392.2	protein-lysine methyltransferase METTL21E	GO:0008168	methyltransferase activity
LOC102287915	26.532	40.9047	12.1592	0.297256	-1.75022	0.0234853	0.178891	Down	0.695394	0.280368	0.755638	0.292043	0.0691822	0.23668	GeneID:102287915,Genbank:XM_005899665.2	regakine-1	GO:0002548,GO:0005615,GO:0006954,GO:0007186,GO:0008009,GO:0008201,GO:0030593,GO:0043547,GO:0048020,GO:0048247,GO:0070098,GO:0070374,GO:0071346,GO:0071347,GO:0071356	monocyte chemotaxis|extracellular space|inflammatory response|G-protein coupled receptor signaling pathway|chemokine activity|heparin binding|neutrophil chemotaxis|positive regulation of GTPase activity|CCR chemokine receptor binding|lymphocyte chemotaxis|chemokine-mediated signaling pathway|positive regulation of ERK1 and ERK2 cascade|cellular response to interferon-gamma|cellular response to in…
LOC102288065	2433.52	3660.21	1206.82	0.329713	-1.60072	1.12699e-12	5.50535e-10	Down	13.8825	13.5882	16.5448	4.78227	4.77758	5.59783	GeneID:102288065,Genbank:XM_005911834.1	tripartite motif-containing protein 7	GO:0005634,GO:0005737,GO:0008270,GO:0016567,GO:0016740	nucleus|cytoplasm|zinc ion binding|protein ubiquitination|transferase activity
LOC102288245	80.661	113.095	48.2273	0.426433	-1.22961	0.00653031	0.0797169	Down	1.45973	0.872939	1.04873	0.491188	0.66733	0.314781	GeneID:102288245,Genbank:XM_005908834.2	peroxisomal membrane protein 11A, transcript variant X1	GO:0005778,GO:0005779,GO:0016559,GO:0044375	peroxisomal membrane|integral component of peroxisomal membrane|peroxisome fission|regulation of peroxisome size	ko04146	Peroxisome
LOC106700510	10.8625	20.6864	1.03847	0.0502006	-4.31615	0.0287053	0.202974	Down	0.540976	0.0734174	0.532344	0.0859275	0	0	GeneID:106700510,Genbank:XM_014481587.1	histone H2A type 1-D	GO:0000786,GO:0000790,GO:0003677,GO:0005634,GO:0006342,GO:0046982,GO:0070062	nucleosome|nuclear chromatin|DNA binding|nucleus|chromatin silencing|protein heterodimerization activity|extracellular exosome
LOC106700690	117.677	160.923	74.4316	0.46253	-1.11238	0.0049984	0.0671231	Down	3.70487	6.73155	4.12691	3.0003	3.21598	2.14944	GeneID:106700690,Genbank:XM_014477129.1	histone H4	GO:0000786,GO:0003677,GO:0005634,GO:0006334,GO:0006352,GO:0046982	nucleosome|DNA binding|nucleus|nucleosome assembly|DNA-templated transcription, initiation|protein heterodimerization activity
LOC106700789	19.1364	8.02046	30.2524	3.7719	1.91529	0.0395183	0.246818	Up	0.282487	0.101054	0.20006	0.851775	0.688795	0.637877	GeneID:106700789,Genbank:XM_014477885.1	coiled-coil domain-containing protein 150-like
LOC106700820	31.5043	47.1578	15.8509	0.336124	-1.57294	0.0275985	0.197632	Down	0	0	0.281901	0	0	0.0408018	GeneID:106700820,Genbank:XM_014478110.1	uncharacterized LOC106700820
LOC106700902	6.65117	12.6051	0.697244	0.0553144	-4.1762	0.0439747	0.262436	Down	0.0948286	0.0157729	0.111328	0	0.0185573	0	GeneID:106700902,Genbank:XM_014478681.1	uncharacterized LOC106700902
LOC106701056	34.4722	17.2362	51.7082	2.99997	1.58495	0.0203819	0.164464	Up	0.134731	0.110401	0.02989	0.363645	0.262273	0.177739	GeneID:106701056,Genbank:XM_014479569.1	protocadherin gamma-A4-like	GO:0005509,GO:0005887,GO:0007155,GO:0007156,GO:0007267,GO:0007399	calcium ion binding|integral component of plasma membrane|cell adhesion|homophilic cell adhesion via plasma membrane adhesion molecules|cell-cell signaling|nervous system development
LOC106701301	405.608	265.083	546.133	2.06024	1.04281	0.000152542	0.00538421	Up	1.83062	1.65559	1.41654	3.13731	3.90272	2.67369	GeneID:106701301,Genbank:XM_014481235.1	zinc finger protein 84-like
LOC106701563	80.5782	113.217	47.9395	0.423431	-1.2398	0.00781863	0.0889943	Down	0.57845	0.438227	0.625997	0.41069	0.0908144	0.311405	GeneID:106701563,Genbank:XM_014482994.1	matrix-remodeling-associated protein 5-like	GO:0070062,GO:0071559	extracellular exosome|response to transforming growth factor beta
LOC106701616	424.039	161.282	686.796	4.25834	2.09029	1.64353e-09	3.80647e-07	Up	0.0620519	0.30097	0.274897	1.04058	0.564483	0.272524	GeneID:106701616,Genbank:XM_014483305.1	uncharacterized LOC106701616
LOC106701628	12592.7	6312.49	18872.8	2.98976	1.58003	2.5081e-06	0.000203867	Up	44.8544	82.4855	33.4901	168.377	176.174	118.818	GeneID:106701628,Genbank:XM_014483382.1	protein BTG1-like	GO:0005634,GO:0005737,GO:0006479,GO:0008285,GO:0019899,GO:0045603,GO:0045663,GO:0045766,GO:2000271	nucleus|cytoplasm|protein methylation|negative regulation of cell proliferation|enzyme binding|positive regulation of endothelial cell differentiation|positive regulation of myoblast differentiation|positive regulation of angiogenesis|positive regulation of fibroblast apoptotic process	ko03018	RNA degradation
LONRF1	1155.22	1661.52	648.927	0.390563	-1.35637	8.86488e-08	1.19903e-05	Down	7.98708	8.70399	5.90123	2.62556	3.01391	2.68841	GeneID:102287754,Genbank:XM_014477235.1	LON peptidase N-terminal domain and ring finger 1	GO:0000209,GO:0004842,GO:0005622,GO:0005829,GO:0031624,GO:0032436,GO:0046872,GO:0061630	protein polyubiquitination|ubiquitin-protein transferase activity|intracellular|cytosol|ubiquitin conjugating enzyme binding|positive regulation of proteasomal ubiquitin-dependent protein catabolic process|metal ion binding|ubiquitin protein ligase activity
LOXL2	381.777	538.444	225.11	0.418076	-1.25816	8.67936e-06	0.000568767	Down	1.58072	1.33823	1.6382	0.647661	0.735877	0.702248	GeneID:102282891,Genbank:XM_005909154.1	lysyl oxidase-like 2, transcript variant X1	GO:0000122,GO:0000785,GO:0001666,GO:0001837,GO:0001935,GO:0002040,GO:0004720,GO:0005044,GO:0005507,GO:0005604,GO:0005615,GO:0005634,GO:0005783,GO:0006351,GO:0006464,GO:0010718,GO:0016020,GO:0016569,GO:0018057,GO:0030199,GO:0032332,GO:0043542,GO:0045892,GO:0046688,GO:0070492,GO:0070828,GO:1902455	negative regulation of transcription from RNA polymerase II promoter|chromatin|response to hypoxia|epithelial to mesenchymal transition|endothelial cell proliferation|sprouting angiogenesis|protein-lysine 6-oxidase activity|scavenger receptor activity|copper ion binding|basement membrane|extracellular space|nucleus|endoplasmic reticulum|transcription, DNA-templated|cellular protein modification p…
LPAR3	61.3534	25.5879	97.1188	3.79549	1.92429	0.0131411	0.124678	Up	0.0741049	0.233982	0.0787691	0.643509	0.193298	0.561661	GeneID:102268179,Genbank:XM_005905042.1	lysophosphatidic acid receptor 3	GO:0000187,GO:0001965,GO:0004930,GO:0005543,GO:0005886,GO:0005887,GO:0007186,GO:0007187,GO:0007204,GO:0007268,GO:0008289,GO:0030424,GO:0032060,GO:0048672,GO:0051482,GO:0051928,GO:0070915	activation of MAPK activity|G-protein alpha-subunit binding|G-protein coupled receptor activity|phospholipid binding|plasma membrane|integral component of plasma membrane|G-protein coupled receptor signaling pathway|G-protein coupled receptor signaling pathway, coupled to cyclic nucleotide second messenger|positive regulation of cytosolic calcium ion concentration|chemical synaptic transmission|l…	ko04015,ko04151,ko04072,ko04080	Rap1 signaling pathway|PI3K-Akt signaling pathway|Phospholipase D signaling pathway|Neuroactive ligand-receptor interaction
LRRC72	66.5194	110.618	22.4213	0.202692	-2.30264	0.00433142	0.0611759	Down	0.843673	0.059455	1.15473	0.0880729	0.152955	0.2633	GeneID:102264677,Genbank:XM_005897369.1	leucine rich repeat containing 72
LSMEM2	295.775	435.731	155.82	0.357606	-1.48356	0.0299191	0.208767	Down	4.08547	11.5842	9.91761	3.17163	4.2201	4.01098	GeneID:102278978,Genbank:XM_014477093.1	leucine-rich single-pass membrane protein 2	GO:0016021	integral component of membrane
LSP1	328.689	213.288	444.09	2.08212	1.05805	0.000336263	0.0097017	Up	1.53502	0.834307	1.65588	2.58638	3.8405	3.87063	GeneID:102272313,Genbank:XM_005903495.1	lymphocyte-specific protein 1	GO:0003779,GO:0004871,GO:0005886,GO:0006928,GO:0006968,GO:0015629,GO:0016020,GO:0070062	actin binding|signal transducer activity|plasma membrane|movement of cell or subcellular component|cellular defense response|actin cytoskeleton|membrane|extracellular exosome
LYPD6	57.4772	105.83	9.12396	0.0862131	-3.53595	3.6057e-05	0.00175177	Down	1.28389	0.353848	0.609345	0.196536	0.165944	0.0701374	GeneID:102284594,Genbank:XM_005895064.2	LY6/PLAUR domain containing 6	GO:0005576,GO:0005737,GO:0005886,GO:0030054,GO:0030550,GO:0031225,GO:0043005,GO:0045121,GO:0045202	extracellular region|cytoplasm|plasma membrane|cell junction|acetylcholine receptor inhibitor activity|anchored component of membrane|neuron projection|membrane raft|synapse
MAFK	2028.8	1216.97	2840.63	2.33418	1.22291	0.00637689	0.0786938	Up	8.83346	6.66831	7.09106	25.1515	12.9251	17.0212	GeneID:102283060,Genbank:XM_005887311.2	v-maf avian musculoaponeurotic fibrosarcoma oncogene homolog K	GO:0003677,GO:0003700,GO:0005634,GO:0006351	DNA binding|DNA binding transcription factor activity|nucleus|transcription, DNA-templated
MAL2	30.1011	56.8061	3.39618	0.0597855	-4.06406	0.0126915	0.121503	Down	0.534968	0.167961	0.115732	0.00870483	0	0.0313481	GeneID:102281429,Genbank:XM_005897257.2	mal, T-cell differentiation protein 2	GO:0001766,GO:0008104,GO:0016021,GO:0016324,GO:0019911,GO:0042552,GO:0045056,GO:0045121	membrane raft polarization|protein localization|integral component of membrane|apical plasma membrane|structural constituent of myelin sheath|myelination|transcytosis|membrane raft
MAML1	1198.95	791.403	1606.49	2.02992	1.02143	0.000250693	0.00782004	Up	2.59234	2.93497	2.38386	6.73424	4.45386	5.21171	GeneID:102280854,Genbank:XM_005893439.2	mastermind-like transcriptional coactivator 1	GO:0002193,GO:0003162,GO:0003713,GO:0005634,GO:0005654,GO:0006367,GO:0006468,GO:0007219,GO:0007221,GO:0010831,GO:0016607,GO:0019901,GO:0042605,GO:0043231,GO:0045445,GO:0045747,GO:0045944,GO:0060928	MAML1-RBP-Jkappa- ICN1 complex|atrioventricular node development|transcription coactivator activity|nucleus|nucleoplasm|transcription initiation from RNA polymerase II promoter|protein phosphorylation|Notch signaling pathway|positive regulation of transcription of Notch receptor target|positive regulation of myotube differentiation|nuclear speck|protein kinase binding|peptide antigen binding|intr…	ko04330	Notch signaling pathway
MAMSTR	209.192	288.918	129.466	0.448106	-1.15809	0.000575772	0.0148393	Down	1.39086	1.98708	2.4167	0.553816	1.34318	1.30358	GeneID:102282828,Genbank:XM_005895383.1	MEF2 activating motif and SAP domain containing transcriptional regulator, transcript variant X1	GO:0001076,GO:0005634,GO:0006351,GO:0010831,GO:0045944	transcription factor activity, RNA polymerase II transcription factor binding|nucleus|transcription, DNA-templated|positive regulation of myotube differentiation|positive regulation of transcription from RNA polymerase II promoter
MANEAL	165.753	92.689	238.818	2.57655	1.36544	0.000109754	0.00418873	Up	0.42454	0.527184	0.825225	1.47687	1.23028	1.45827	GeneID:102268531,Genbank:XM_014477430.1	mannosidase, endo-alpha-like, transcript variant X1	GO:0000139,GO:0016021,GO:0016798	Golgi membrane|integral component of membrane|hydrolase activity, acting on glycosyl bonds
MAP3K3	3399.42	2032.25	4766.59	2.34548	1.22988	1.70938e-08	2.95635e-06	Up	5.07853	4.92495	3.84843	12.5363	11.1091	10.235	GeneID:102275307,Genbank:XM_005911114.2	mitogen-activated protein kinase kinase kinase 3, transcript variant X4	GO:0000165,GO:0001568,GO:0004672,GO:0004674,GO:0004709,GO:0005524,GO:0005737,GO:0005829,GO:0007346,GO:0031098,GO:0032147,GO:0035556,GO:0042981,GO:0043123,GO:0046777,GO:0046872,GO:0070498,GO:1900745	MAPK cascade|blood vessel development|protein kinase activity|protein serine/threonine kinase activity|MAP kinase kinase kinase activity|ATP binding|cytoplasm|cytosol|regulation of mitotic cell cycle|stress-activated protein kinase signaling cascade|activation of protein kinase activity|intracellular signal transduction|regulation of apoptotic process|positive regulation of I-kappaB kinase/NF-kap…	ko04722,ko04010,ko04912	Neurotrophin signaling pathway|MAPK signaling pathway|GnRH signaling pathway
2023-03-03	317.395	163.468	471.321	2.88326	1.5277	0.0241839	0.182779	Up	1.3065	0.546724	1.67401	5.0866	2.41049	2.60445	GeneID:102286424,Genbank:XM_005887401.1	membrane-associated ring finger (C3HC4) 3, E3 ubiquitin protein ligase	GO:0005764,GO:0005768,GO:0006897,GO:0008270,GO:0016021,GO:0016567,GO:0016740,GO:0030659,GO:0031901	lysosome|endosome|endocytosis|zinc ion binding|integral component of membrane|protein ubiquitination|transferase activity|cytoplasmic vesicle membrane|early endosome membrane
MAX	7032.28	4212.21	9852.36	2.339	1.22589	4.53822e-07	4.67852e-05	Up	33.1319	21.5039	19.5833	62.5302	47.9008	64.0762	GeneID:102288254,Genbank:XM_005909767.2	MYC associated factor X, transcript variant X2	GO:0000082,GO:0000122,GO:0000790,GO:0000983,GO:0001078,GO:0003677,GO:0003700,GO:0003712,GO:0003713,GO:0005634,GO:0005654,GO:0005737,GO:0006366,GO:0006461,GO:0009267,GO:0016605,GO:0030425,GO:0032403,GO:0032868,GO:0032993,GO:0042803,GO:0046982,GO:0048678,GO:0051402,GO:0060041,GO:0070317,GO:0070888,GO:0071339,GO:0071375,GO:0090575	G1/S transition of mitotic cell cycle|negative regulation of transcription from RNA polymerase II promoter|nuclear chromatin|transcription factor activity, RNA polymerase II core promoter sequence-specific DNA binding|transcriptional repressor activity, RNA polymerase II proximal promoter sequence-specific DNA binding|DNA binding|DNA binding transcription factor activity|transcription cofactor ac…	ko04010	MAPK signaling pathway
MB	1.17169e+06	1.62551e+06	717878	0.441634	-1.17908	2.28172e-08	3.68988e-06	Down	8087.43	9153.41	9024.82	3927.82	4334.32	4713.29	GeneID:102282089,Genbank:XM_014478957.1	myoglobin, transcript variant X1	GO:0001666,GO:0005344,GO:0007507,GO:0019825,GO:0020037,GO:0043353,GO:0046872,GO:0050873	response to hypoxia|oxygen carrier activity|heart development|oxygen binding|heme binding|enucleate erythrocyte differentiation|metal ion binding|brown fat cell differentiation
MCF2L	312.098	180.073	444.123	2.46635	1.30238	1.00076e-05	0.000640906	Up	0.4959	0.480683	0.209368	0.883283	0.957012	0.8463	GeneID:102273816,Genbank:XM_014480282.1	MCF.2 cell line derived transforming sequence-like, transcript variant X1	GO:0005085,GO:0005089,GO:0005615,GO:0005737,GO:0005829,GO:0005886,GO:0007186,GO:0012505,GO:0031234,GO:0035023,GO:0035025,GO:0035091,GO:0035556,GO:0043065,GO:0051056	guanyl-nucleotide exchange factor activity|Rho guanyl-nucleotide exchange factor activity|extracellular space|cytoplasm|cytosol|plasma membrane|G-protein coupled receptor signaling pathway|endomembrane system|extrinsic component of cytoplasmic side of plasma membrane|regulation of Rho protein signal transduction|positive regulation of Rho protein signal transduction|phosphatidylinositol binding|i…
MCHR1	2727.18	4284.14	1170.22	0.273152	-1.87222	0.000843193	0.0192908	Down	14.0139	22.4214	30.3733	6.36668	5.24644	8.72274	GeneID:102269279,Genbank:XM_014479346.1	melanin-concentrating hormone receptor 1, transcript variant X2	GO:0004930,GO:0005886,GO:0005887,GO:0006091,GO:0007186,GO:0007193,GO:0007204,GO:0007268,GO:0007631,GO:0008188,GO:0030273,GO:0097730	G-protein coupled receptor activity|plasma membrane|integral component of plasma membrane|generation of precursor metabolites and energy|G-protein coupled receptor signaling pathway|adenylate cyclase-inhibiting G-protein coupled receptor signaling pathway|positive regulation of cytosolic calcium ion concentration|chemical synaptic transmission|feeding behavior|neuropeptide receptor activity|melan…	ko04080	Neuroactive ligand-receptor interaction
MCTP1	53.2194	32.7857	73.6531	2.2465	1.16768	0.0391494	0.245636	Up	0.114362	0.0562888	0.0215463	0.16664	0.2388	0.103032	GeneID:102265230,Genbank:XM_005893842.2	multiple C2 domains, transmembrane 1, transcript variant X1	GO:0005509,GO:0005783,GO:0005789,GO:0016021,GO:0019722,GO:0030054,GO:0030336,GO:0030672,GO:0045806,GO:0046928,GO:0048168,GO:0055037,GO:1902883	calcium ion binding|endoplasmic reticulum|endoplasmic reticulum membrane|integral component of membrane|calcium-mediated signaling|cell junction|negative regulation of cell migration|synaptic vesicle membrane|negative regulation of endocytosis|regulation of neurotransmitter secretion|regulation of neuronal synaptic plasticity|recycling endosome|negative regulation of response to oxidative stress
MDFI	4.88455	9.42048	0.348622	0.0370068	-4.75606	0.0461604	0.269424	Down	0.176588	0.0366715	0.0189778	0	0.0231815	0	GeneID:102287428,Genbank:XM_005896445.2	MyoD family inhibitor, transcript variant X1	GO:0000122,GO:0005634,GO:0005737,GO:0008134,GO:0009790,GO:0009950,GO:0030178,GO:0042802,GO:0042994,GO:0043392,GO:0045892,GO:0048704,GO:0060707	negative regulation of transcription from RNA polymerase II promoter|nucleus|cytoplasm|transcription factor binding|embryo development|dorsal/ventral axis specification|negative regulation of Wnt signaling pathway|identical protein binding|cytoplasmic sequestering of transcription factor|negative regulation of DNA binding|negative regulation of transcription, DNA-templated|embryonic skeletal syst…
MDFIC	284.201	183.888	384.514	2.09102	1.06421	0.00337439	0.0518644	Up	2.48158	1.6269	1.31914	4.90146	3.23863	3.83591	GeneID:102267875,Genbank:XM_014479176.1	MyoD family inhibitor domain containing	GO:0005634,GO:0005730,GO:0005737,GO:0006351,GO:0007257,GO:0008134,GO:0016032,GO:0030111,GO:0030332,GO:0030957,GO:0042308,GO:0045892,GO:0045893,GO:0050434	nucleus|nucleolus|cytoplasm|transcription, DNA-templated|activation of JUN kinase activity|transcription factor binding|viral process|regulation of Wnt signaling pathway|cyclin binding|Tat protein binding|negative regulation of protein import into nucleus|negative regulation of transcription, DNA-templated|positive regulation of transcription, DNA-templated|positive regulation of viral transcript…
ME3	376.306	183.695	568.918	3.09708	1.63091	2.02255e-08	3.41953e-06	Up	1.6719	0.46725	0.803708	2.68521	3.48538	2.99802	GeneID:102287267,Genbank:XM_005903464.1	malic enzyme 3, NADP(+)-dependent, mitochondrial	GO:0004470,GO:0004471,GO:0004473,GO:0005739,GO:0005759,GO:0006090,GO:0006108,GO:0008948,GO:0009060,GO:0046872,GO:0048037,GO:0051287,GO:0055114,GO:0072592	malic enzyme activity|malate dehydrogenase (decarboxylating) (NAD+) activity|malate dehydrogenase (decarboxylating) (NADP+) activity|mitochondrion|mitochondrial matrix|pyruvate metabolic process|malate metabolic process|oxaloacetate decarboxylase activity|aerobic respiration|metal ion binding|cofactor binding|NAD binding|oxidation-reduction process|oxygen metabolic process	ko00710,ko01200,ko00620	Carbon fixation in photosynthetic organisms|Carbon metabolism|Pyruvate metabolism
MED13L	18048.4	11926.7	24170	2.02655	1.01902	1.24279e-06	0.000112363	Up	13.5677	13.5418	12.0054	29.2681	26.1774	23.9341	GeneID:102279509,Genbank:XM_005888302.1	mediator complex subunit 13-like	GO:0001104,GO:0006351,GO:0016592	RNA polymerase II transcription cofactor activity|transcription, DNA-templated|mediator complex	ko04919	Thyroid hormone signaling pathway
MELK	29.0218	54.5602	3.48342	0.0638454	-3.96927	0.0381842	0.242197	Down	0.46507	0.0476859	0.193792	0.0091029	0.0190498	0.0163986	GeneID:102284750,Genbank:XM_005908598.1	maternal embryonic leucine zipper kinase, transcript variant X1
MEOX1	93.8288	127.18	60.4779	0.475532	-1.07239	0.0120794	0.118307	Down	0.531933	0.386757	0.597632	0.291665	0.229579	0.203491	GeneID:102267923,Genbank:XM_005907663.2	mesenchyme homeobox 1	GO:0000978,GO:0001046,GO:0001077,GO:0001757,GO:0003682,GO:0003700,GO:0005634,GO:0005737,GO:0043565,GO:0060218,GO:0061053,GO:0061056,GO:0071837	RNA polymerase II proximal promoter sequence-specific DNA binding|core promoter sequence-specific DNA binding|transcriptional activator activity, RNA polymerase II proximal promoter sequence-specific DNA binding|somite specification|chromatin binding|DNA binding transcription factor activity|nucleus|cytoplasm|sequence-specific DNA binding|hematopoietic stem cell differentiation|somite development…
MEST	164.944	239.873	90.0148	0.375261	-1.41403	7.24025e-05	0.00302249	Down	1.25968	1.44424	1.31563	0.411102	0.559665	0.327847	GeneID:102272127,Genbank:XM_005905288.2	mesoderm specific transcript, transcript variant X1	GO:0005783,GO:0005789,GO:0016021,GO:0016787	endoplasmic reticulum|endoplasmic reticulum membrane|integral component of membrane|hydrolase activity
METTL11B	215.107	312.857	117.356	0.375112	-1.41461	0.0330276	0.22112	Down	3.64454	1.40316	3.56707	0.137443	2.18908	1.08189	GeneID:102274395,Genbank:XM_005902389.1	methyltransferase like 11B	GO:0005634,GO:0005737,GO:0006480,GO:0071885	nucleus|cytoplasm|N-terminal protein amino acid methylation|N-terminal protein N-methyltransferase activity
MFAP3L	11.4919	21.5942	1.38956	0.0643487	-3.95795	0.0138591	0.128533	Down	0.401794	0.0774593	0.119328	0.0448467	0.0482694	0	GeneID:102269629,Genbank:XM_005892563.1	microfibrillar-associated protein 3-like	GO:0005634,GO:0005737,GO:0005886,GO:0016021	nucleus|cytoplasm|plasma membrane|integral component of membrane
MFAP5	178.36	252.79	103.929	0.411129	-1.28234	0.0115212	0.114582	Down	3.35063	1.45117	2.93071	0.798432	1.28208	0.91593	GeneID:102269918,Genbank:XM_005898464.2	microfibrillar associated protein 5, transcript variant X1	GO:0001527,GO:0005578,GO:0060216	microfibril|proteinaceous extracellular matrix|definitive hemopoiesis
MFSD2B	105.298	143.935	66.6615	0.463137	-1.11049	0.0361234	0.234904	Down	0.0325461	0	0.0646674	0.0183632	0	0.0979406	GeneID:102281533,Genbank:XM_014478198.1	major facilitator superfamily domain containing 2B	GO:0005887,GO:0006869,GO:0046624	integral component of plasma membrane|lipid transport|sphingolipid transporter activity
MGP	1011.88	1430.88	592.871	0.414339	-1.27112	7.85522e-08	1.08859e-05	Down	13.6913	11.9572	12.0849	5.69388	5.24426	4.64158	GeneID:102286033,Genbank:XM_014480771.1	matrix Gla protein, transcript variant X1	GO:0001503,GO:0005201,GO:0005509,GO:0030154,GO:0030500,GO:0031012,GO:0051216	ossification|extracellular matrix structural constituent|calcium ion binding|cell differentiation|regulation of bone mineralization|extracellular matrix|cartilage development
MID1IP1	12916.2	7902.1	17930.3	2.26906	1.18209	1.91123e-08	3.26395e-06	Up	62.5274	55.2812	37.1553	119.748	122.632	126.562	GeneID:102266134,Genbank:XM_005889425.2	MID1 interacting protein 1, transcript variant X1	GO:0005634,GO:0005829,GO:0005874,GO:0006629,GO:0006853,GO:0007026,GO:0008022,GO:0015630,GO:0042802,GO:0045723,GO:0046890,GO:0051258,GO:0051351	nucleus|cytosol|microtubule|lipid metabolic process|carnitine shuttle|negative regulation of microtubule depolymerization|protein C-terminus binding|microtubule cytoskeleton|identical protein binding|positive regulation of fatty acid biosynthetic process|regulation of lipid biosynthetic process|protein polymerization|positive regulation of ligase activity
MIEN1	421.061	626.76	215.362	0.343612	-1.54115	3.72191e-08	5.61842e-06	Down	9.15327	8.77357	10.5775	1.99594	3.89229	4.22199	GeneID:102268260,Genbank:XM_005898006.2	migration and invasion enhancer 1	GO:0005829,GO:0006915,GO:0030335,GO:0031235,GO:0043066,GO:0051491	cytosol|apoptotic process|positive regulation of cell migration|intrinsic component of the cytoplasmic side of the plasma membrane|negative regulation of apoptotic process|positive regulation of filopodium assembly
MKL1	989.778	1412.21	567.35	0.401747	-1.31564	0.00114132	0.0242112	Down	5.65964	2.40821	4.9414	1.42053	1.99835	1.99202	GeneID:102273151,Genbank:XM_014479336.1	megakaryoblastic leukemia (translocation) 1	GO:0000976,GO:0001105,GO:0001764,GO:0003700,GO:0003713,GO:0003779,GO:0003785,GO:0005634,GO:0005654,GO:0005737,GO:0005829,GO:0010735,GO:0030036,GO:0030900,GO:0031175,GO:0043154,GO:0043522,GO:0045893,GO:0045944,GO:0051145,GO:2001234	transcription regulatory region sequence-specific DNA binding|RNA polymerase II transcription coactivator activity|neuron migration|DNA binding transcription factor activity|transcription coactivator activity|actin binding|actin monomer binding|nucleus|nucleoplasm|cytoplasm|cytosol|positive regulation of transcription via serum response element binding|actin cytoskeleton organization|forebrain de…
MKRN2OS	9.54179	19.0836	0	0	#NAME?	0.00153471	0.0299623	Down	0.658758	0.0377904	0.115314	0	0	0	GeneID:102267715,Genbank:XM_005902852.1	MKRN2 opposite strand
MKS1	71.5627	111.44	31.6852	0.284325	-1.81439	0.0102358	0.106627	Down	0.375985	0.174297	0.643744	0.0949022	0.100732	0.142263	GeneID:102285741,Genbank:XM_005900641.1	Meckel syndrome, type 1	GO:0001843,GO:0005737,GO:0005813,GO:0005814,GO:0005829,GO:0007368,GO:0010669,GO:0016020,GO:0036038,GO:0036064,GO:0042733,GO:0044458,GO:0048706,GO:0048754,GO:0060122,GO:0060271,GO:0060322,GO:0060828,GO:0061009,GO:0097711,GO:1901620,GO:1905515,GO:1990403,GO:2000095	neural tube closure|cytoplasm|centrosome|centriole|cytosol|determination of left/right symmetry|epithelial structure maintenance|membrane|MKS complex|ciliary basal body|embryonic digit morphogenesis|motile cilium assembly|embryonic skeletal system development|branching morphogenesis of an epithelial tube|inner ear receptor cell stereocilium organization|cilium assembly|head development|regulation…
MLF1	6586	10254.4	2917.57	0.284518	-1.81341	2.83119e-07	3.19113e-05	Down	49.472	35.7845	64.1807	9.37494	15.6169	14.4416	GeneID:102266616,Genbank:XM_005907363.2	myeloid leukemia factor 1, transcript variant X1	GO:0002318,GO:0003677,GO:0005634,GO:0005737,GO:0006351,GO:0007050,GO:0019904	myeloid progenitor cell differentiation|DNA binding|nucleus|cytoplasm|transcription, DNA-templated|cell cycle arrest|protein domain specific binding
MLLT6	22063.7	13070.2	31057.2	2.37617	1.24864	3.41032e-09	7.03149e-07	Up	25.5828	21.8829	17.7912	50.4858	60.8259	48.2498	GeneID:102284793,Genbank:XM_005897978.2	myeloid/lymphoid or mixed-lineage leukemia
MLXIPL	83.64	126.501	40.7796	0.322367	-1.63322	0.00112891	0.0240082	Down	0.315995	0.455029	0.567572	0.29274	0.121792	0.216958	GeneID:102273033,Genbank:XM_005892874.1	MLX interacting protein-like	GO:0000122,GO:0000978,GO:0001078,GO:0003677,GO:0003700,GO:0005634,GO:0005654,GO:0005667,GO:0005737,GO:0005829,GO:0006110,GO:0006351,GO:0006357,GO:0008134,GO:0008284,GO:0009749,GO:0010255,GO:0019901,GO:0033137,GO:0035538,GO:0042593,GO:0043565,GO:0045723,GO:0045821,GO:0045892,GO:0045893,GO:0045944,GO:0046889,GO:0046982,GO:0055089,GO:0071157,GO:0071333,GO:0090324,GO:2000505	negative regulation of transcription from RNA polymerase II promoter|RNA polymerase II proximal promoter sequence-specific DNA binding|transcriptional repressor activity, RNA polymerase II proximal promoter sequence-specific DNA binding|DNA binding|DNA binding transcription factor activity|nucleus|nucleoplasm|transcription factor complex|cytoplasm|cytosol|regulation of glycolytic process|transcri…
MMACHC	358.719	492.446	224.992	0.456886	-1.13009	0.000539647	0.0140129	Down	3.49412	3.17105	5.15779	1.63317	1.89863	2.13647	GeneID:102277584,Genbank:XM_005894202.2	methylmalonic aciduria (cobalamin deficiency) cblC type, with homocystinuria	GO:0005739,GO:0006749,GO:0009235,GO:0009236,GO:0016491,GO:0031419,GO:0032451,GO:0033787,GO:0042803,GO:0043295,GO:0055114,GO:0070988,GO:0071949	mitochondrion|glutathione metabolic process|cobalamin metabolic process|cobalamin biosynthetic process|oxidoreductase activity|cobalamin binding|demethylase activity|cyanocobalamin reductase (cyanide-eliminating) activity|protein homodimerization activity|glutathione binding|oxidation-reduction process|demethylation|FAD binding	ko04977	Vitamin digestion and absorption
MMP15	1019.78	1573.68	465.885	0.296048	-1.7561	1.50976e-07	1.90488e-05	Down	4.25704	4.77004	6.43514	1.57136	2.00755	1.57119	GeneID:102271819,Genbank:XM_014479456.1	matrix metallopeptidase 15 (membrane-inserted)
MMP17	22.6004	35.9729	9.22779	0.25652	-1.96286	0.0254346	0.188862	Down	0.0712914	0.214381	0.150408	0.0113425	0.0364034	0.0101836	GeneID:102282529,Genbank:XM_014476827.1	matrix metallopeptidase 17 (membrane-inserted)	GO:0001822,GO:0004222,GO:0005578,GO:0005887,GO:0006508,GO:0008047,GO:0008270,GO:0031225,GO:0042756,GO:0070006	kidney development|metalloendopeptidase activity|proteinaceous extracellular matrix|integral component of plasma membrane|proteolysis|enzyme activator activity|zinc ion binding|anchored component of membrane|drinking behavior|metalloaminopeptidase activity
MOB3B	74.7928	44.6057	104.98	2.35351	1.23481	0.0095958	0.1021	Up	0.329107	0.280686	0.74585	0.931885	1.4864	1.06157	GeneID:102277997,Genbank:XM_005886664.2	MOB kinase activator 3B	GO:0046872	metal ion binding
MOGAT1	84.8519	128.23	41.4742	0.323436	-1.62845	0.00077228	0.0181227	Down	0.666558	0.74637	0.953255	0.0144515	0.420843	0.299506	GeneID:102285668,Genbank:XM_005887473.2	monoacylglycerol O-acyltransferase 1	GO:0003846,GO:0004144,GO:0005789,GO:0006071,GO:0006651,GO:0016021,GO:0019432	2-acylglycerol O-acyltransferase activity|diacylglycerol O-acyltransferase activity|endoplasmic reticulum membrane|glycerol metabolic process|diacylglycerol biosynthetic process|integral component of membrane|triglyceride biosynthetic process	ko00561	Glycerolipid metabolism
MPND	338.858	483.553	194.162	0.401531	-1.31641	4.28797e-06	0.000319369	Down	3.73363	3.27032	4.25874	1.69781	1.80996	1.10581	GeneID:102274378,Genbank:XM_014478267.1	MPN domain containing	GO:0008237,GO:0046872	metallopeptidase activity|metal ion binding
MRAP2	16.1892	28.1541	4.22428	0.150041	-2.73657	0.00947429	0.101288	Down	0.119845	0.181972	0.278755	0.0127197	0.0265489	0.0458812	GeneID:102286479,Genbank:XM_005897596.1	melanocortin 2 receptor accessory protein 2	GO:0005783,GO:0005789,GO:0005886,GO:0006112,GO:0007631,GO:0016021,GO:0030819,GO:0031780,GO:0031781,GO:0031782,GO:0031783,GO:0042802,GO:0070996,GO:0072659,GO:0097009,GO:0106071,GO:0106072,GO:1903077	endoplasmic reticulum|endoplasmic reticulum membrane|plasma membrane|energy reserve metabolic process|feeding behavior|integral component of membrane|positive regulation of cAMP biosynthetic process|corticotropin hormone receptor binding|type 3 melanocortin receptor binding|type 4 melanocortin receptor binding|type 5 melanocortin receptor binding|identical protein binding|type 1 melanocortin rece…
MRC2	793.976	1077.07	510.877	0.474319	-1.07607	5.47408e-05	0.00244196	Down	2.85705	1.89199	1.9326	0.960955	1.59218	0.941544	GeneID:102274118,Genbank:XM_014481310.1	mannose receptor, C type 2			ko04145	Phagosome
MRPS28	385.217	533.504	236.929	0.4441	-1.17104	0.00268546	0.0441235	Down	6.31164	8.23371	12.0668	2.21518	4.56615	4.7273	GeneID:102285537,Genbank:XM_005898574.1	mitochondrial ribosomal protein S28	GO:0005743,GO:0005763	mitochondrial inner membrane|mitochondrial small ribosomal subunit
MS4A2	9.98618	1.87147	18.1009	9.67201	3.27382	0.0423997	0.256936	Up	0.0833206	0	0	0.0909428	0.472556	0.0808884	GeneID:102267347,Genbank:XM_005906421.1	membrane-spanning 4-domains, subfamily A, member 2	GO:0005887,GO:0006954,GO:0006955,GO:0007165,GO:0007166,GO:0009897,GO:0019863,GO:0032998,GO:0038095,GO:0045121	integral component of plasma membrane|inflammatory response|immune response|signal transduction|cell surface receptor signaling pathway|external side of plasma membrane|IgE binding|Fc-epsilon receptor I complex|Fc-epsilon receptor signaling pathway|membrane raft	ko04071,ko04664,ko04072	Sphingolipid signaling pathway|Fc epsilon RI signaling pathway|Phospholipase D signaling pathway
MSMO1	415.124	571.294	258.955	0.453278	-1.14153	0.00679283	0.0814513	Down	5.40949	2.84237	3.4948	1.45103	2.01072	1.53003	GeneID:102279364,Genbank:XM_014478990.1	methylsterol monooxygenase 1, transcript variant X2	GO:0000254,GO:0005506,GO:0005783,GO:0005789,GO:0005886,GO:0006631,GO:0006695,GO:0008202,GO:0016021,GO:0016126	C-4 methylsterol oxidase activity|iron ion binding|endoplasmic reticulum|endoplasmic reticulum membrane|plasma membrane|fatty acid metabolic process|cholesterol biosynthetic process|steroid metabolic process|integral component of membrane|sterol biosynthetic process	ko00100	Steroid biosynthesis
MSTN	249.063	389.697	108.43	0.278242	-1.84559	0.000635651	0.0159925	Down	2.2523	2.29295	1.18148	0.138461	0.681848	0.75925	GeneID:102265281,Genbank:XM_005907427.1	myostatin	GO:0005125,GO:0005160,GO:0005615,GO:0005623,GO:0007179,GO:0008083,GO:0008201,GO:0010862,GO:0014732,GO:0033673,GO:0042802,GO:0042803,GO:0042981,GO:0043408,GO:0045662,GO:0045893,GO:0046627,GO:0046716,GO:0048147,GO:0048468,GO:0048632,GO:0051898,GO:0060395,GO:0071549	cytokine activity|transforming growth factor beta receptor binding|extracellular space|cell|transforming growth factor beta receptor signaling pathway|growth factor activity|heparin binding|positive regulation of pathway-restricted SMAD protein phosphorylation|skeletal muscle atrophy|negative regulation of kinase activity|identical protein binding|protein homodimerization activity|regulation of a…
MTMR14	2396.33	1525.32	3267.35	2.14208	1.09901	6.19587e-07	6.14926e-05	Up	5.82404	5.15629	5.31907	13.8897	10.0864	12.6437	GeneID:102269780,Genbank:XM_005907076.2	myotubularin related protein 14, transcript variant X1	GO:0001726,GO:0004438,GO:0004722,GO:0004725,GO:0005829,GO:0006661,GO:0016236,GO:0048471,GO:0052629	ruffle|phosphatidylinositol-3-phosphatase activity|protein serine/threonine phosphatase activity|protein tyrosine phosphatase activity|cytosol|phosphatidylinositol biosynthetic process|macroautophagy|perinuclear region of cytoplasm|phosphatidylinositol-3,5-bisphosphate 3-phosphatase activity	ko00562,ko04070	Inositol phosphate metabolism|Phosphatidylinositol signaling system
MTTP	1000.63	128.326	1872.93	14.5951	3.86741	0.000114453	0.00433098	Up	0.755622	0.43659	0.0479539	8.87858	2.71061	5.83776	GeneID:102267950,Genbank:XM_005910303.2	microsomal triglyceride transfer protein	GO:0005548,GO:0005783,GO:0008289,GO:0015914,GO:0034197,GO:0034377,GO:0046982	phospholipid transporter activity|endoplasmic reticulum|lipid binding|phospholipid transport|triglyceride transport|plasma lipoprotein particle assembly|protein heterodimerization activity	ko04975	Fat digestion and absorption
MTURN	2210.57	1358.82	3062.31	2.25366	1.17227	0.0090722	0.0987661	Up	3.59348	2.87885	2.3976	8.66647	4.98007	5.16207	GeneID:102266683,Genbank:XM_005901400.1	maturin, neural progenitor differentiation regulator homolog (Xenopus)	GO:0007275	multicellular organism development
MX1	59.2471	34.449	84.0452	2.4397	1.28671	0.0153266	0.136383	Up	0.0608072	0.14844	0.154657	0.297662	0.314889	0.150391	GeneID:102273400,Genbank:XM_005893018.2	MX dynamin-like GTPase 1, transcript variant X2	GO:0000266,GO:0003374,GO:0003924,GO:0005525,GO:0005634,GO:0005737,GO:0005789,GO:0005829,GO:0008017,GO:0009615,GO:0031965,GO:0031966,GO:0034340,GO:0034342,GO:0042802,GO:0045071,GO:0045087,GO:0048471,GO:0051607,GO:0061025	mitochondrial fission|dynamin family protein polymerization involved in mitochondrial fission|GTPase activity|GTP binding|nucleus|cytoplasm|endoplasmic reticulum membrane|cytosol|microtubule binding|response to virus|nuclear membrane|mitochondrial membrane|response to type I interferon|response to type III interferon|identical protein binding|negative regulation of viral genome replication|innate…
MXD3	72.1841	124.077	20.2915	0.16354	-2.61228	3.57667e-07	3.85164e-05	Down	0.691064	0.907429	1.14262	0.0971992	0.282936	0.130911	GeneID:102269766,Genbank:XM_005904600.1	MAX dimerization protein 3, transcript variant X3	GO:0000977,GO:0001227,GO:0006351,GO:0046983,GO:0090575	RNA polymerase II regulatory region sequence-specific DNA binding|transcriptional repressor activity, RNA polymerase II transcription regulatory region sequence-specific DNA binding|transcription, DNA-templated|protein dimerization activity|RNA polymerase II transcription factor complex
MYC	303.917	118.486	489.348	4.13001	2.04614	0.00260997	0.0433891	Up	0.902049	0.678483	0.610778	4.56637	2.65694	1.78705	GeneID:102274304,Genbank:XM_014479490.1	v-myc avian myelocytomatosis viral oncogene homolog	GO:0000165,GO:0000981,GO:0003677,GO:0003700,GO:0005634,GO:0005654,GO:0005730,GO:0005819,GO:0006338,GO:0006351,GO:0006355,GO:0006879,GO:0006919,GO:0006974,GO:0008284,GO:0009314,GO:0010332,GO:0016604,GO:0032204,GO:0032403,GO:0032873,GO:0042493,GO:0042981,GO:0043066,GO:0043280,GO:0045656,GO:0045893,GO:0045944,GO:0046983,GO:0048146,GO:0050679,GO:0051276,GO:0051782,GO:0060070,GO:0070888,GO:0097193,GO:…	MAPK cascade|RNA polymerase II transcription factor activity, sequence-specific DNA binding|DNA binding|DNA binding transcription factor activity|nucleus|nucleoplasm|nucleolus|spindle|chromatin remodeling|transcription, DNA-templated|regulation of transcription, DNA-templated|cellular iron ion homeostasis|activation of cysteine-type endopeptidase activity involved in apoptotic process|cellular re…	ko04110,ko04390,ko04550,ko04391,ko04151,ko04310,ko04010,ko04630,ko04350,ko04919,ko04012	Cell cycle|Hippo signaling pathway|Signaling pathways regulating pluripotency of stem cells|Hippo signaling pathway - fly|PI3K-Akt signaling pathway|Wnt signaling pathway|MAPK signaling pathway|Jak-STAT signaling pathway|TGF-beta signaling pathway|Thyroid hormone signaling pathway|ErbB signaling pathway
MYF6	8155.57	5015.56	11295.6	2.25211	1.17128	0.00450155	0.0626917	Up	68.9581	45.8657	25.8525	129.817	112.324	75.3407	GeneID:102278384,Genbank:XM_005888298.1	myogenic factor 6 (herculin)	GO:0000978,GO:0001228,GO:0001756,GO:0003705,GO:0005634,GO:0035914,GO:0045663,GO:0045892,GO:0046983,GO:0048743,GO:0060415,GO:1901741	RNA polymerase II proximal promoter sequence-specific DNA binding|transcriptional activator activity, RNA polymerase II transcription regulatory region sequence-specific DNA binding|somitogenesis|transcription factor activity, RNA polymerase II distal enhancer sequence-specific binding|nucleus|skeletal muscle cell differentiation|positive regulation of myoblast differentiation|negative regulation…
MYLIP	7528.96	3649.93	11408	3.12554	1.6441	0.000421227	0.0115261	Up	13.4815	17.905	14.8008	65.6054	35.1103	42.7105	GeneID:102265899,Genbank:XM_005898223.1	myosin regulatory light chain interacting protein	GO:0000209,GO:0004842,GO:0005622,GO:0005829,GO:0005886,GO:0006928,GO:0007399,GO:0008092,GO:0010989,GO:0016567,GO:0031648,GO:0032802,GO:0032803,GO:0042632,GO:0042787,GO:0045732,GO:0046872,GO:0061630	protein polyubiquitination|ubiquitin-protein transferase activity|intracellular|cytosol|plasma membrane|movement of cell or subcellular component|nervous system development|cytoskeletal protein binding|negative regulation of low-density lipoprotein particle clearance|protein ubiquitination|protein destabilization|low-density lipoprotein particle receptor catabolic process|regulation of low-densit…
MYLK4	175.59	297.741	53.4384	0.17948	-2.47811	1.85605e-11	7.13188e-09	Down	1.17579	1.76024	1.71799	0.348488	0.353192	0.493674	GeneID:102264349,Genbank:XM_014482290.1	myosin light chain kinase family, member 4	GO:0004687,GO:0005524,GO:0005622,GO:0018105,GO:0018107,GO:0035556,GO:0070062	myosin light chain kinase activity|ATP binding|intracellular|peptidyl-serine phosphorylation|peptidyl-threonine phosphorylation|intracellular signal transduction|extracellular exosome	ko04971,ko04921,ko04510,ko04020,ko04810,ko04611,ko04270,ko04022	Gastric acid secretion|Oxytocin signaling pathway|Focal adhesion|Calcium signaling pathway|Regulation of actin cytoskeleton|Platelet activation|Vascular smooth muscle contraction|cGMP-PKG signaling pathway
MYOD1	491.397	761.876	220.917	0.289965	-1.78605	0.000181633	0.00608359	Down	9.56364	6.42126	4.53265	1.92749	1.68837	2.84918	GeneID:102270774,Genbank:XM_005896772.1	myogenic differentiation 1	GO:0000381,GO:0000978,GO:0001047,GO:0001228,GO:0003682,GO:0003700,GO:0003705,GO:0005634,GO:0005667,GO:0006351,GO:0006355,GO:0007517,GO:0007518,GO:0007519,GO:0008134,GO:0031490,GO:0035914,GO:0043415,GO:0043966,GO:0043967,GO:0045445,GO:0045663,GO:0045944,GO:0046983,GO:0048743,GO:0051146,GO:0051149,GO:0071392,GO:1901741	regulation of alternative mRNA splicing, via spliceosome|RNA polymerase II proximal promoter sequence-specific DNA binding|core promoter binding|transcriptional activator activity, RNA polymerase II transcription regulatory region sequence-specific DNA binding|chromatin binding|DNA binding transcription factor activity|transcription factor activity, RNA polymerase II distal enhancer sequence-spec…
MYOG	604.152	888.096	320.207	0.360555	-1.47171	0.000189335	0.00630134	Down	9.5754	7.93663	5.86716	1.09711	3.65246	4.25797	GeneID:102284698,Genbank:XM_005895606.1	myogenin (myogenic factor 4)	GO:0000978,GO:0001047,GO:0001077,GO:0001228,GO:0001503,GO:0003700,GO:0003705,GO:0005634,GO:0005654,GO:0007049,GO:0008285,GO:0010831,GO:0014737,GO:0014842,GO:0014873,GO:0014878,GO:0014891,GO:0014894,GO:0031490,GO:0032993,GO:0035914,GO:0045663,GO:0045944,GO:0046983,GO:0048741,GO:0048743,GO:0070888,GO:0071158,GO:0071285,GO:0071356,GO:0071363,GO:0071392,GO:1901739,GO:1901741	RNA polymerase II proximal promoter sequence-specific DNA binding|core promoter binding|transcriptional activator activity, RNA polymerase II proximal promoter sequence-specific DNA binding|transcriptional activator activity, RNA polymerase II transcription regulatory region sequence-specific DNA binding|ossification|DNA binding transcription factor activity|transcription factor activity, RNA pol…
N4BP2L1	612.635	380.532	844.737	2.21989	1.15049	0.00910359	0.0988496	Up	1.75068	1.98619	0.542718	2.79285	1.7848	1.74743	GeneID:102274544,Genbank:XM_005891008.2	NEDD4 binding protein 2-like 1
NAB2	1309.2	774.736	1843.66	2.37973	1.2508	5.14516e-08	7.37197e-06	Up	2.83935	3.24783	4.10725	7.10253	10.0026	9.1203	GeneID:102288110,Genbank:XM_005901704.2	NGFI-A binding protein 2 (EGR1 binding protein 2)	GO:0001958,GO:0003714,GO:0005634,GO:0006351,GO:0007399,GO:0008134,GO:0008283,GO:0014037,GO:0016480,GO:0042552,GO:0042802,GO:0045682,GO:1902949	endochondral ossification|transcription corepressor activity|nucleus|transcription, DNA-templated|nervous system development|transcription factor binding|cell proliferation|Schwann cell differentiation|negative regulation of transcription from RNA polymerase III promoter|myelination|identical protein binding|regulation of epidermis development|positive regulation of tau-protein kinase activity
NAMPT	15226.3	9329.52	21123	2.26411	1.17894	2.04882e-07	2.47424e-05	Up	60.6734	58.3273	33.8611	115.15	88.2131	110.13	GeneID:102277699,Genbank:XM_005901436.2	nicotinamide phosphoribosyltransferase	GO:0004514,GO:0005125,GO:0005615,GO:0005634,GO:0005737,GO:0009435,GO:0032922,GO:0047280	nicotinate-nucleotide diphosphorylase (carboxylating) activity|cytokine activity|extracellular space|nucleus|cytoplasm|NAD biosynthetic process|circadian regulation of gene expression|nicotinamide phosphoribosyltransferase activity	ko00760	Nicotinate and nicotinamide metabolism
NCALD	320.249	468.993	171.506	0.365689	-1.45131	8.40964e-07	7.98774e-05	Down	1.94261	1.67824	1.9846	0.558719	0.829804	0.689429	GeneID:102284635,Genbank:XM_005887013.2	neurocalcin delta, transcript variant X1	GO:0003073,GO:0003779,GO:0005509,GO:0005622,GO:0005829,GO:0015276,GO:0015631,GO:0016192,GO:0019722,GO:0030130,GO:0030276,GO:0043014,GO:0070062	regulation of systemic arterial blood pressure|actin binding|calcium ion binding|intracellular|cytosol|ligand-gated ion channel activity|tubulin binding|vesicle-mediated transport|calcium-mediated signaling|clathrin coat of trans-Golgi network vesicle|clathrin binding|alpha-tubulin binding|extracellular exosome	ko04740	Olfactory transduction
NCR3LG1	41.2144	61.0007	21.4281	0.351277	-1.50932	0.0163333	0.142344	Down	0.500158	0.288017	0.334031	0.0641762	0.0671709	0.218575	GeneID:102271626,Genbank:XM_005896775.1	natural killer cell cytotoxicity receptor 3 ligand 1	GO:0005198,GO:0005886,GO:0016021,GO:0019028	structural molecule activity|plasma membrane|integral component of membrane|viral capsid
NDRG2	47648.6	72847.7	22449.4	0.30817	-1.6982	4.67996e-13	2.3977e-10	Down	392.007	321.147	273.93	82.1044	133.738	99.4112	GeneID:102283607,Genbank:XM_005900565.2	NDRG family member 2, transcript variant X2	GO:0005737,GO:0007165,GO:0007420,GO:0016055,GO:0030154,GO:0030426,GO:0048471	cytoplasm|signal transduction|brain development|Wnt signaling pathway|cell differentiation|growth cone|perinuclear region of cytoplasm
NEDD4L	14884.4	6224.63	23544.1	3.78241	1.91931	7.14212e-11	2.41504e-08	Up	18.859	18.9713	9.79453	71.7492	52.2968	58.9903	GeneID:102267387,Genbank:XM_005910573.1	neural precursor cell expressed, developmentally down-regulated 4-like, E3 ubiquitin protein ligase, transcript variant X2	GO:0000122,GO:0000209,GO:0003254,GO:0004842,GO:0005622,GO:0005654,GO:0005737,GO:0005771,GO:0005794,GO:0005829,GO:0006513,GO:0006814,GO:0006883,GO:0007588,GO:0010038,GO:0015459,GO:0016567,GO:0017080,GO:0019058,GO:0019870,GO:0019871,GO:0030104,GO:0034220,GO:0034765,GO:0042176,GO:0042391,GO:0042787,GO:0043161,GO:0044325,GO:0045732,GO:0045807,GO:0060306,GO:0061630,GO:0070062,GO:0070936,GO:0086005,GO:…	negative regulation of transcription from RNA polymerase II promoter|protein polyubiquitination|regulation of membrane depolarization|ubiquitin-protein transferase activity|intracellular|nucleoplasm|cytoplasm|multivesicular body|Golgi apparatus|cytosol|protein monoubiquitination|sodium ion transport|cellular sodium ion homeostasis|excretion|response to metal ion|potassium channel regulator activi…	ko04120,ko04960,ko04144	Ubiquitin mediated proteolysis|Aldosterone-regulated sodium reabsorption|Endocytosis
NFATC4	156.388	94.5208	218.254	2.30906	1.20731	0.000960097	0.0210536	Up	0.331068	0.13661	0.296212	0.65347	0.722972	0.547852	GeneID:102285411,Genbank:XM_005910281.2	nuclear factor of activated T-cells, cytoplasmic, calcineurin-dependent 4, transcript variant X1	GO:0000978,GO:0001078,GO:0001227,GO:0001569,GO:0003713,GO:0005634,GO:0005667,GO:0005829,GO:0006366,GO:0006954,GO:0007507,GO:0008134,GO:0008630,GO:0016607,GO:0030178,GO:0032091,GO:0032760,GO:0033173,GO:0034644,GO:0035562,GO:0042975,GO:0045333,GO:0045944,GO:0048167,GO:0050774,GO:0051145,GO:0055001,GO:0071285,GO:1902894,GO:1904637,GO:2000297,GO:2001235	RNA polymerase II proximal promoter sequence-specific DNA binding|transcriptional repressor activity, RNA polymerase II proximal promoter sequence-specific DNA binding|transcriptional repressor activity, RNA polymerase II transcription regulatory region sequence-specific DNA binding|branching involved in blood vessel morphogenesis|transcription coactivator activity|nucleus|transcription factor co…	ko04360,ko04921,ko04022,ko04310	Axon guidance|Oxytocin signaling pathway|cGMP-PKG signaling pathway|Wnt signaling pathway
NFE2L2	5559.3	3629.23	7489.36	2.06362	1.04518	1.03189e-06	9.48163e-05	Up	15.8051	16.4363	15.203	36.8265	29.0138	29.5434	GeneID:102283500,Genbank:XM_005900802.2	nuclear factor, erythroid 2-like 2, transcript variant X1	GO:0000976,GO:0003700,GO:0005634,GO:0005737,GO:0005829,GO:0006351,GO:0006357,GO:0010499,GO:0016567,GO:0034599,GO:0043161,GO:0045893,GO:0045944,GO:0071498	transcription regulatory region sequence-specific DNA binding|DNA binding transcription factor activity|nucleus|cytoplasm|cytosol|transcription, DNA-templated|regulation of transcription from RNA polymerase II promoter|proteasomal ubiquitin-independent protein catabolic process|protein ubiquitination|cellular response to oxidative stress|proteasome-mediated ubiquitin-dependent protein catabolic p…	ko04212,ko04141	Longevity regulating pathway - worm|Protein processing in endoplasmic reticulum
NFIL3	1589.14	2255.57	922.718	0.409084	-1.28953	0.000131792	0.00483342	Down	13.245	16.5042	12.474	8.82848	4.83394	3.32228	GeneID:102270727,Genbank:XM_005887194.1	nuclear factor, interleukin 3 regulated	GO:0000978,GO:0001078,GO:0005634,GO:0006355,GO:0006366,GO:0006955,GO:0007623,GO:0010628,GO:0071353	RNA polymerase II proximal promoter sequence-specific DNA binding|transcriptional repressor activity, RNA polymerase II proximal promoter sequence-specific DNA binding|nucleus|regulation of transcription, DNA-templated|transcription from RNA polymerase II promoter|immune response|circadian rhythm|positive regulation of gene expression|cellular response to interleukin-4
NIM1K	355.719	492.543	218.896	0.44442	-1.17001	0.015402	0.136789	Down	2.72903	3.18437	1.46177	1.55359	0.92516	0.958124	GeneID:102274183,Genbank:XM_005894865.2	NIM1 serine/threonine protein kinase	GO:0000287,GO:0004674,GO:0005524,GO:0005634,GO:0005737,GO:0006468,GO:0035556	magnesium ion binding|protein serine/threonine kinase activity|ATP binding|nucleus|cytoplasm|protein phosphorylation|intracellular signal transduction
NINJ1	247.141	357.411	136.871	0.382952	-1.38477	0.00383358	0.0561026	Down	2.98512	3.3446	5.27188	1.69428	1.60285	1.34152	GeneID:102280510,Genbank:XM_014480150.1	ninjurin 1, transcript variant X1	GO:0001954,GO:0007155,GO:0016021,GO:0042246,GO:1990384	positive regulation of cell-matrix adhesion|cell adhesion|integral component of membrane|tissue regeneration|hyaloid vascular plexus regression
NIPA1	147.766	199.826	95.7068	0.478951	-1.06205	0.00435684	0.0613053	Down	1.3162	1.29625	1.17902	0.402606	0.492848	0.811935	GeneID:102274711,Genbank:XM_005888586.2	non imprinted in Prader-Willi/Angelman syndrome 1	GO:0005769,GO:0005886,GO:0015095,GO:0015693,GO:0016021	early endosome|plasma membrane|magnesium ion transmembrane transporter activity|magnesium ion transport|integral component of membrane
NLGN2	89.1245	126.21	52.0389	0.412319	-1.27817	0.0481399	0.275619	Down	1.18625	0.224053	0.626867	0.457315	0.206155	0.246262	GeneID:102274433,Genbank:XM_005889960.1	neuroligin 2	GO:0002087,GO:0004872,GO:0005886,GO:0005887,GO:0007158,GO:0007416,GO:0009986,GO:0016020,GO:0019233,GO:0030054,GO:0032024,GO:0032230,GO:0035418,GO:0035641,GO:0042043,GO:0042734,GO:0042802,GO:0045202,GO:0045211,GO:0045217,GO:0048488,GO:0050804,GO:0050808,GO:0050839,GO:0050885,GO:0051965,GO:0051968,GO:0052689,GO:0060077,GO:0072553,GO:0089717,GO:0097104,GO:0097105,GO:0097116,GO:0097119,GO:0097151,GO:…	regulation of respiratory gaseous exchange by neurological system process|receptor activity|plasma membrane|integral component of plasma membrane|neuron cell-cell adhesion|synapse assembly|cell surface|membrane|sensory perception of pain|cell junction|positive regulation of insulin secretion|positive regulation of synaptic transmission, GABAergic|protein localization to synapse|locomotory explora…	ko04514	Cell adhesion molecules (CAMs)
NMB	25.9336	13.1427	38.7245	2.94646	1.55898	0.0421995	0.256275	Up	0.400782	0.29703	0.219765	0.996682	0.475521	1.21182	GeneID:102280531,Genbank:XM_005887151.2	neuromedin B, transcript variant X2	GO:0005576,GO:0007218	extracellular region|neuropeptide signaling pathway	ko04080	Neuroactive ligand-receptor interaction
NME9	15.3663	29.7763	0.956162	0.0321115	-4.96077	0.022268	0.173575	Down	0	0.100017	0.160511	0	0	0	GeneID:102275951,Genbank:XM_005908932.2	NME/NM23 family member 9	GO:0004550,GO:0005622,GO:0005737,GO:0005856,GO:0006183,GO:0006228,GO:0006241,GO:0045454	nucleoside diphosphate kinase activity|intracellular|cytoplasm|cytoskeleton|GTP biosynthetic process|UTP biosynthetic process|CTP biosynthetic process|cell redox homeostasis
NMI	100.083	65.57	134.597	2.05272	1.03753	0.012947	0.123391	Up	0.36456	0.734427	0.49383	0.740472	1.51442	0.987433	GeneID:102280101,Genbank:XM_005910864.2	N-myc (and STAT) interactor	GO:0003712,GO:0005737,GO:0006366,GO:0060333	transcription cofactor activity|cytoplasm|transcription from RNA polymerase II promoter|interferon-gamma-mediated signaling pathway
NMNAT2	115.902	168.077	63.7263	0.37915	-1.39916	0.0180616	0.152683	Down	1.89107	0.764769	0.459416	0.431562	0.23704	0.2869	GeneID:102268605,Genbank:XM_005893081.2	nicotinamide nucleotide adenylyltransferase 2	GO:0000309,GO:0004515,GO:0005524,GO:0005770,GO:0005794,GO:0005802,GO:0034628,GO:0045202	nicotinamide-nucleotide adenylyltransferase activity|nicotinate-nucleotide adenylyltransferase activity|ATP binding|late endosome|Golgi apparatus|trans-Golgi network|'de novo' NAD biosynthetic process from aspartate|synapse	ko00760	Nicotinate and nicotinamide metabolism
NMRK2	10921.5	17537.3	4305.66	0.245515	-2.02612	1.27292e-05	0.000775097	Down	110.183	71.5726	147.958	24.3012	30.9464	33.0035	GeneID:102270590,Genbank:XM_014478271.1	nicotinamide riboside kinase 2, transcript variant X3	GO:0005524,GO:0005654,GO:0005829,GO:0005886,GO:0009435,GO:0019674,GO:0043231,GO:0045662,GO:0046872,GO:0050262,GO:0061769	ATP binding|nucleoplasm|cytosol|plasma membrane|NAD biosynthetic process|NAD metabolic process|intracellular membrane-bounded organelle|negative regulation of myoblast differentiation|metal ion binding|ribosylnicotinamide kinase activity|ribosylnicotinate kinase activity	ko00760	Nicotinate and nicotinamide metabolism
NOS1	8555.55	5215.24	11895.9	2.28098	1.18965	1.42717e-05	0.00085262	Up	13.7986	6.44825	5.36634	17.1979	21.3574	21.2831	GeneID:102280537,Genbank:XM_005888305.1	nitric oxide synthase 1 (neuronal)			ko04145,ko04730,ko04970,ko00330,ko04020,ko00220,ko04713	Phagosome|Long-term depression|Salivary secretion|Arginine and proline metabolism|Calcium signaling pathway|Arginine biosynthesis|Circadian entrainment
NOS2	48.2858	74.6922	21.8795	0.292928	-1.77138	0.0149012	0.134241	Down	0.143568	0.138071	0.274098	0.0280923	0.0774854	0.0303433	GeneID:102265893,Genbank:XM_014478521.1	nitric oxide synthase 2, inducible, transcript variant X2	GO:0003958,GO:0004517,GO:0005506,GO:0005516,GO:0005622,GO:0006809,GO:0006954,GO:0007263,GO:0010181,GO:0018119,GO:0020037,GO:0031284,GO:0032310,GO:0042742,GO:0045776,GO:0050660,GO:0050661,GO:0072604,GO:0072606,GO:0097755,GO:1900015	NADPH-hemoprotein reductase activity|nitric-oxide synthase activity|iron ion binding|calmodulin binding|intracellular|nitric oxide biosynthetic process|inflammatory response|nitric oxide mediated signal transduction|FMN binding|peptidyl-cysteine S-nitrosylation|heme binding|positive regulation of guanylate cyclase activity|prostaglandin secretion|defense response to bacterium|negative regulation …	ko04066,ko04146,ko00330,ko04020,ko00220	HIF-1 signaling pathway|Peroxisome|Arginine and proline metabolism|Calcium signaling pathway|Arginine biosynthesis
NOTUM	18.1915	32.2292	4.15388	0.128886	-2.95583	0.00276979	0.0449407	Down	0.101438	0.146189	0.217059	0.0566241	0	0	GeneID:102279960,Genbank:XM_005905370.2	notum pectinacetylesterase homolog (Drosophila)			ko04310	Wnt signaling pathway
NPAS2	149.602	233.138	66.0661	0.283378	-1.8192	6.93875e-07	6.82055e-05	Down	0.77781	0.410503	0.701499	0.232872	0.253455	0.129775	GeneID:102280226,Genbank:XM_005900703.2	neuronal PAS domain protein 2	GO:0001047,GO:0003677,GO:0003700,GO:0005634,GO:0005654,GO:0005667,GO:0005829,GO:0006351,GO:0006974,GO:0007417,GO:0007623,GO:0019216,GO:0032922,GO:0045739,GO:0045893,GO:0045944,GO:0046872,GO:0046983,GO:0051775,GO:0051879,GO:0060548,GO:2001020	core promoter binding|DNA binding|DNA binding transcription factor activity|nucleus|nucleoplasm|transcription factor complex|cytosol|transcription, DNA-templated|cellular response to DNA damage stimulus|central nervous system development|circadian rhythm|regulation of lipid metabolic process|circadian regulation of gene expression|positive regulation of DNA repair|positive regulation of transcrip…	ko04710	Circadian rhythm
NPM3	129.522	194.81	64.2333	0.329723	-1.60068	3.7127e-05	0.00179344	Down	2.43697	2.16	1.99518	0.735815	0.741857	0.55344	GeneID:102279881,Genbank:XM_005888087.1	nucleophosmin/nucleoplasmin 3	GO:0003723,GO:0005730,GO:0005829,GO:0006364,GO:0009303,GO:0015629	RNA binding|nucleolus|cytosol|rRNA processing|rRNA transcription|actin cytoskeleton
NPNT	2996.39	5406.96	585.822	0.108346	-3.20628	0.0452718	0.267053	Down	25.9121	6.62984	4.57541	1.56274	1.08843	1.40657	GeneID:102265476,Genbank:XM_014482023.1	nephronectin, transcript variant X1	GO:0001657,GO:0001658,GO:0005178,GO:0005509,GO:0005576,GO:0005578,GO:0005604,GO:0007160,GO:0010694,GO:0010811,GO:0030198,GO:0030485,GO:0030511,GO:0033631,GO:0034678,GO:0045184,GO:0045669,GO:0045987,GO:0070062,GO:0070374,GO:0071356,GO:0097195,GO:2000721	ureteric bud development|branching involved in ureteric bud morphogenesis|integrin binding|calcium ion binding|extracellular region|proteinaceous extracellular matrix|basement membrane|cell-matrix adhesion|positive regulation of alkaline phosphatase activity|positive regulation of cell-substrate adhesion|extracellular matrix organization|smooth muscle contractile fiber|positive regulation of tran…
NQO1	2090.19	2833.96	1346.42	0.475103	-1.07369	1.7835e-06	0.000150768	Down	20.7742	20.7516	22.8106	8.80705	10.5736	11.4618	GeneID:102280865,Genbank:XM_005896502.2	NAD(P)H dehydrogenase, quinone 1	GO:0003955,GO:0005829,GO:0006979,GO:0042802,GO:0043086	NAD(P)H dehydrogenase (quinone) activity|cytosol|response to oxidative stress|identical protein binding|negative regulation of catalytic activity	ko00130	Ubiquinone and other terpenoid-quinone biosynthesis
NR4A3	851.144	1283.14	419.144	0.326654	-1.61416	0.00780812	0.0889568	Down	4.81338	4.21841	9.13979	2.19317	2.70988	1.06316	GeneID:102283394,Genbank:XM_005897029.2	nuclear receptor subfamily 4, group A, member 3	GO:0000122,GO:0000978,GO:0001046,GO:0001077,GO:0001223,GO:0001707,GO:0003677,GO:0003707,GO:0004879,GO:0005634,GO:0005667,GO:0007369,GO:0007411,GO:0008270,GO:0009444,GO:0010613,GO:0010828,GO:0019901,GO:0021766,GO:0030534,GO:0031100,GO:0032765,GO:0035035,GO:0035259,GO:0035726,GO:0038097,GO:0042472,GO:0042542,GO:0042629,GO:0042803,GO:0043066,GO:0043303,GO:0043434,GO:0043524,GO:0043565,GO:0044320,GO:…	negative regulation of transcription from RNA polymerase II promoter|RNA polymerase II proximal promoter sequence-specific DNA binding|core promoter sequence-specific DNA binding|transcriptional activator activity, RNA polymerase II proximal promoter sequence-specific DNA binding|transcription coactivator binding|mesoderm formation|DNA binding|steroid hormone receptor activity|nuclear receptor ac…
NRCAM	462.731	142.329	783.132	5.50227	2.46003	2.36067e-05	0.00125509	Up	0.0327958	0.249677	0.189523	0.741811	0.625574	1.18611	GeneID:102280050,Genbank:XM_005886672.2	neuronal cell adhesion molecule, transcript variant X3	GO:0001525,GO:0005576,GO:0005886,GO:0007155,GO:0007411,GO:0007417,GO:0008104,GO:0010975,GO:0016021,GO:0019227,GO:0030424,GO:0030506,GO:0031290,GO:0043194,GO:0045162,GO:0045202,GO:0086080,GO:0098609	angiogenesis|extracellular region|plasma membrane|cell adhesion|axon guidance|central nervous system development|protein localization|regulation of neuron projection development|integral component of membrane|neuronal action potential propagation|axon|ankyrin binding|retinal ganglion cell axon guidance|axon initial segment|clustering of voltage-gated sodium channels|synapse|protein binding involv…	ko04514	Cell adhesion molecules (CAMs)
NRG4	450.605	621.757	279.452	0.449456	-1.15375	2.40417e-05	0.00126627	Down	18.3386	18.6241	22.6983	6.20255	8.85889	10.0049	GeneID:102265581,Genbank:XM_005891789.1	neuregulin 4	GO:0000165,GO:0004713,GO:0005088,GO:0005102,GO:0005576,GO:0005615,GO:0005622,GO:0005886,GO:0008083,GO:0016021,GO:0035556,GO:0038128,GO:0046934,GO:0048513,GO:0051897,GO:1901185,GO:2000145	MAPK cascade|protein tyrosine kinase activity|Ras guanyl-nucleotide exchange factor activity|receptor binding|extracellular region|extracellular space|intracellular|plasma membrane|growth factor activity|integral component of membrane|intracellular signal transduction|ERBB2 signaling pathway|phosphatidylinositol-4,5-bisphosphate 3-kinase activity|animal organ development|positive regulation of pr…	ko04012	ErbB signaling pathway
NTF4	91.234	128.664	53.8045	0.41818	-1.2578	0.00383596	0.0561026	Down	1.70496	1.42151	1.85923	0.790012	0.936078	0.606755	GeneID:102277958,Genbank:XM_005895364.2	neurotrophin 4	GO:0005166,GO:0005576,GO:0007169,GO:0007267,GO:0007402,GO:0007616,GO:0008052,GO:0008083,GO:0008344,GO:0008544,GO:0031410,GO:0042490,GO:0043524,GO:0045664,GO:0048812,GO:0060384,GO:0061193	neurotrophin p75 receptor binding|extracellular region|transmembrane receptor protein tyrosine kinase signaling pathway|cell-cell signaling|ganglion mother cell fate determination|long-term memory|sensory organ boundary specification|growth factor activity|adult locomotory behavior|epidermis development|cytoplasmic vesicle|mechanoreceptor differentiation|negative regulation of neuron apoptotic pr…	ko04722,ko04010	Neurotrophin signaling pathway|MAPK signaling pathway
NTN1	168.063	247.202	88.9232	0.359719	-1.47506	2.40131e-05	0.00126627	Down	2.58303	1.36736	2.10015	0.723998	1.04207	0.744117	GeneID:102279317,Genbank:XM_005907546.2	netrin 1	GO:0001764,GO:0005576,GO:0005604,GO:0005737,GO:0006915,GO:0006930,GO:0007097,GO:0007265,GO:0007411,GO:0008284,GO:0030334,GO:0030517,GO:0032488,GO:0033564,GO:0042472,GO:0045773,GO:0060603,GO:0098609,GO:2000147	neuron migration|extracellular region|basement membrane|cytoplasm|apoptotic process|substrate-dependent cell migration, cell extension|nuclear migration|Ras protein signal transduction|axon guidance|positive regulation of cell proliferation|regulation of cell migration|negative regulation of axon extension|Cdc42 protein signal transduction|anterior/posterior axon guidance|inner ear morphogenesis|…	ko04360	Axon guidance
NTN3	65.7839	95.925	35.6428	0.37157	-1.42829	0.04699	0.271795	Down	0.261694	0.621325	0.797447	0.2777	0.190374	0.263948	GeneID:102273076,Genbank:XM_014479894.1	netrin 3	GO:0005102,GO:0005576,GO:0005578,GO:0005794,GO:0006355,GO:0007409,GO:0007520	receptor binding|extracellular region|proteinaceous extracellular matrix|Golgi apparatus|regulation of transcription, DNA-templated|axonogenesis|myoblast fusion	ko04360	Axon guidance
NTN4	484.922	301.213	668.631	2.21979	1.15043	0.0124352	0.120207	Up	0.777335	1.25818	0.797046	1.34765	2.83298	1.9666	GeneID:102273243,Genbank:XM_005898400.1	netrin 4, transcript variant X2	GO:0005604,GO:0005886,GO:0007411,GO:0016322,GO:0043237,GO:0060668	basement membrane|plasma membrane|axon guidance|neuron remodeling|laminin-1 binding|regulation of branching involved in salivary gland morphogenesis by extracellular matrix-epithelial cell signaling	ko04360	Axon guidance
NUP62CL	8.38548	1.35769	15.4133	11.3526	3.50495	0.0225824	0.175414	Up	0.0450705	0.0500605	0	0.0973786	0.0513377	0.309534	GeneID:102266278,Genbank:XM_005895555.1	nucleoporin 62kDa C-terminal like	GO:0000922,GO:0005487,GO:0005543,GO:0005634,GO:0005635,GO:0005642,GO:0005643,GO:0005737,GO:0005813,GO:0006351,GO:0006606,GO:0007080,GO:0007098,GO:0007100,GO:0007166,GO:0007283,GO:0007569,GO:0008219,GO:0008285,GO:0016477,GO:0017056,GO:0019894,GO:0030159,GO:0030529,GO:0030544,GO:0031965,GO:0042059,GO:0042169,GO:0042306,GO:0043066,GO:0043069,GO:0043123,GO:0043130,GO:0043407,GO:0044613,GO:0045840,GO:…	spindle pole|nucleocytoplasmic transporter activity|phospholipid binding|nucleus|nuclear envelope|annulate lamellae|nuclear pore|cytoplasm|centrosome|transcription, DNA-templated|protein import into nucleus|mitotic metaphase plate congression|centrosome cycle|mitotic centrosome separation|cell surface receptor signaling pathway|spermatogenesis|cell aging|cell death|negative regulation of cell pro…	ko03013	RNA transport
NXPH2	3.7438	7.48761	0	0	#NAME?	0.0498981	0.281476	Down	0	0.0883228	0.0187909	0	0	0	GeneID:102279728,Genbank:XM_005893036.2	neurexophilin 2	GO:0005102,GO:0005576	receptor binding|extracellular region
OFCC1	98.674	39.4854	157.863	3.99801	1.99928	0.00715818	0.0842299	Up	0.12212	0.0787153	0.111057	0.312662	0.262552	0.578622	GeneID:102270916,Genbank:XM_014482342.1	orofacial cleft 1 candidate 1
OGFOD3	112.56	165.896	59.2228	0.356987	-1.48606	0.000355821	0.0100676	Down	1.80715	1.52485	0.935035	0.355902	0.858725	0.315373	GeneID:102275470,Genbank:XM_005907172.2	2-oxoglutarate and iron-dependent oxygenase domain containing 3	GO:0005506,GO:0016020,GO:0016021,GO:0016705,GO:0031418,GO:0051213,GO:0070062	iron ion binding|membrane|integral component of membrane|oxidoreductase activity, acting on paired donors, with incorporation or reduction of molecular oxygen|L-ascorbic acid binding|dioxygenase activity|extracellular exosome
OLFM1	804.441	1168	440.883	0.377469	-1.40557	8.18033e-07	7.86574e-05	Down	4.95027	5.86881	4.53477	1.59623	2.70127	2.21159	GeneID:102276162,Genbank:XM_005911042.2	olfactomedin 1	GO:0001540,GO:0003190,GO:0005615,GO:0005623,GO:0005783,GO:0010628,GO:0010629,GO:0010718,GO:0023041,GO:0030054,GO:0030424,GO:0030516,GO:0032281,GO:0043025,GO:0043204,GO:0044295,GO:0051259,GO:0060317,GO:0097060,GO:1902003,GO:1902430,GO:2001223	amyloid-beta binding|atrioventricular valve formation|extracellular space|cell|endoplasmic reticulum|positive regulation of gene expression|negative regulation of gene expression|positive regulation of epithelial to mesenchymal transition|neuronal signal transduction|cell junction|axon|regulation of axon extension|AMPA glutamate receptor complex|neuronal cell body|perikaryon|axonal growth cone|pr…
ORAI2	8.82358	15.6912	1.95594	0.124652	-3.00402	0.0413079	0.253408	Down	0.0334848	0.0648579	0.121377	0.0246415	0.0130146	0.0331363	GeneID:102278785,Genbank:XM_005892811.2	ORAI calcium release-activated calcium modulator 2	GO:0002115,GO:0015279,GO:0016020,GO:0016021,GO:0030426	store-operated calcium entry|store-operated calcium channel activity|membrane|integral component of membrane|growth cone	ko04020	Calcium signaling pathway
OSGIN1	135.002	81.5315	188.473	2.31165	1.20892	0.0086221	0.0951526	Up	0.51302	0.459219	0.32694	0.745821	1.65066	1.10225	GeneID:102286977,Genbank:XM_005902626.2	oxidative stress induced growth inhibitor 1	GO:0007275,GO:0008083,GO:0030154,GO:0030308,GO:0043065	multicellular organism development|growth factor activity|cell differentiation|negative regulation of cell growth|positive regulation of apoptotic process
OTUB2	52.2868	89.1072	15.4664	0.173571	-2.5264	0.00187227	0.0339275	Down	0.37998	0.129027	0.43889	0.00709712	0.0744115	0.0890631	GeneID:102278232,Genbank:XM_005896198.2	OTU deubiquitinase, ubiquitin aldehyde binding 2, transcript variant X2	GO:0004843,GO:0005634,GO:0016579,GO:0019784,GO:0035871,GO:0043130,GO:0070536,GO:0071108	thiol-dependent ubiquitin-specific protease activity|nucleus|protein deubiquitination|NEDD8-specific protease activity|protein K11-linked deubiquitination|ubiquitin binding|protein K63-linked deubiquitination|protein K48-linked deubiquitination
P2RX5	13910.2	19381.2	8439.09	0.435427	-1.1995	2.29158e-08	3.68988e-06	Down	47.9228	40.5238	33.5319	18.5975	16.5316	20.2144	GeneID:102288136,Genbank:XM_014481786.1	purinergic receptor P2X, ligand gated ion channel, 5			ko04080,ko04020	Neuroactive ligand-receptor interaction|Calcium signaling pathway
P2RY1	2329.86	3796.42	863.29	0.227396	-2.13672	5.66522e-09	1.08843e-06	Down	30.3894	20.136	36.7214	6.88092	8.43214	5.85304	GeneID:102266465,Genbank:XM_005898378.1	purinergic receptor P2Y, G-protein coupled, 1	GO:0005886,GO:0007200,GO:0016021,GO:0030168,GO:0043270,GO:0045028,GO:0071407,GO:0090075	plasma membrane|phospholipase C-activating G-protein coupled receptor signaling pathway|integral component of membrane|platelet activation|positive regulation of ion transport|G-protein coupled purinergic nucleotide receptor activity|cellular response to organic cyclic compound|relaxation of muscle	ko04015,ko04611,ko04742,ko04080	Rap1 signaling pathway|Platelet activation|Taste transduction|Neuroactive ligand-receptor interaction
P3H4	354.746	514.1	195.393	0.380068	-1.39567	0.00863989	0.0952159	Down	3.2324	3.66832	6.32824	2.69011	1.54459	1.59173	GeneID:102267704,Genbank:XM_005899240.2	prolyl 3-hydroxylase family member 4 (non-enzymatic)	GO:0000794,GO:0000795,GO:0005730,GO:0005783,GO:0007130,GO:0017185,GO:0030199,GO:0032964,GO:0046849,GO:1902494	condensed nuclear chromosome|synaptonemal complex|nucleolus|endoplasmic reticulum|synaptonemal complex assembly|peptidyl-lysine hydroxylation|collagen fibril organization|collagen biosynthetic process|bone remodeling|catalytic complex
P4HA2	1436.53	1969.56	903.497	0.45873	-1.12428	2.52712e-06	0.000203926	Down	7.86092	6.43216	6.19864	4.89766	2.30227	2.80921	GeneID:102274248,Genbank:XM_005888372.1	prolyl 4-hydroxylase, alpha polypeptide II, transcript variant X3	GO:0004656,GO:0005506,GO:0005654,GO:0005783,GO:0005788,GO:0005829,GO:0009055,GO:0016702,GO:0031418,GO:0043231	procollagen-proline 4-dioxygenase activity|iron ion binding|nucleoplasm|endoplasmic reticulum|endoplasmic reticulum lumen|cytosol|electron transfer activity|oxidoreductase activity, acting on single donors with incorporation of molecular oxygen, incorporation of two atoms of oxygen|L-ascorbic acid binding|intracellular membrane-bounded organelle	ko00330	Arginine and proline metabolism
PABPN1L	14.3916	25.2562	3.52704	0.139651	-2.84011	0.0124084	0.120138	Down	0.0392965	0	0.0583217	0	0.0230216	0	GeneID:102280384,Genbank:XM_005892439.1	poly(A) binding protein, nuclear 1-like (cytoplasmic)	GO:0003723,GO:0005737	RNA binding|cytoplasm	ko03015	mRNA surveillance pathway
PAK6	183.156	299.887	66.424	0.221496	-2.17464	0.0197624	0.160868	Down	0.536628	1.60096	0.6635	0.495829	0.0369948	0.163849	GeneID:102275091,Genbank:XM_005888938.1	p21 protein (Cdc42/Rac)-activated kinase 6, transcript variant X1	GO:0001650,GO:0004674,GO:0005524,GO:0005634,GO:0005737,GO:0006355,GO:0007266,GO:0007346,GO:0007612,GO:0007613,GO:0007626,GO:0016477,GO:0023014,GO:0030036,GO:0030054,GO:0031098,GO:0032147,GO:0042981,GO:0043408,GO:0045296,GO:0048365	fibrillar center|protein serine/threonine kinase activity|ATP binding|nucleus|cytoplasm|regulation of transcription, DNA-templated|Rho protein signal transduction|regulation of mitotic cell cycle|learning|memory|locomotory behavior|cell migration|signal transduction by protein phosphorylation|actin cytoskeleton organization|cell junction|stress-activated protein kinase signaling cascade|activatio…	ko04360,ko04810,ko04012,ko04014,ko04660,ko04510	Axon guidance|Regulation of actin cytoskeleton|ErbB signaling pathway|Ras signaling pathway|T cell receptor signaling pathway|Focal adhesion
PARP12	147.49	92.9173	202.063	2.17465	1.12078	0.00608117	0.0767844	Up	0.265876	0.320003	0.392526	0.597255	1.06438	0.525255	GeneID:102271633,Genbank:XM_014479416.1	poly (ADP-ribose) polymerase family, member 12	GO:0003723,GO:0003950,GO:0005634,GO:0046872	RNA binding|NAD+ ADP-ribosyltransferase activity|nucleus|metal ion binding
PATL2	397.421	115.48	679.362	5.88294	2.55654	1.94124e-05	0.00107962	Up	0.239435	0.384417	0.679708	1.8059	4.37121	3.17398	GeneID:102283162,Genbank:XM_005888610.2	protein associated with topoisomerase II homolog 2 (yeast)	GO:0000290,GO:0000932,GO:0003723,GO:0005634,GO:0005737,GO:0010607,GO:0017148,GO:0033962	deadenylation-dependent decapping of nuclear-transcribed mRNA|P-body|RNA binding|nucleus|cytoplasm|negative regulation of cytoplasmic mRNA processing body assembly|negative regulation of translation|cytoplasmic mRNA processing body assembly
PATZ1	1170.37	731.205	1609.54	2.20121	1.1383	8.34631e-07	7.97237e-05	Up	2.21968	1.95616	2.20769	3.97619	4.82908	5.78752	GeneID:102281670,Genbank:XM_005908510.2	POZ (BTB) and AT hook containing zinc finger 1, transcript variant X1	GO:0000978,GO:0001077,GO:0003677,GO:0003682,GO:0005634,GO:0005654,GO:0006355,GO:0007283,GO:0008584,GO:0030217,GO:0045892,GO:0046872	RNA polymerase II proximal promoter sequence-specific DNA binding|transcriptional activator activity, RNA polymerase II proximal promoter sequence-specific DNA binding|DNA binding|chromatin binding|nucleus|nucleoplasm|regulation of transcription, DNA-templated|spermatogenesis|male gonad development|T cell differentiation|negative regulation of transcription, DNA-templated|metal ion binding
PAX7	44.5812	65.6299	23.5325	0.358564	-1.4797	0.0133801	0.125951	Down	0.590639	0.335695	0.188983	0.0990734	0.0715378	0.0594357	GeneID:102264552,Genbank:XM_005910212.1	paired box 7, transcript variant X1	GO:0000983,GO:0003700,GO:0005634,GO:0006338,GO:0006351,GO:0009653,GO:0010453,GO:0014813,GO:0021527,GO:0021904,GO:0031062,GO:0043066,GO:0043393,GO:0043403,GO:0043565,GO:0045944,GO:0048663,GO:0048706,GO:0051216,GO:0060415,GO:2000288	transcription factor activity, RNA polymerase II core promoter sequence-specific DNA binding|DNA binding transcription factor activity|nucleus|chromatin remodeling|transcription, DNA-templated|anatomical structure morphogenesis|regulation of cell fate commitment|skeletal muscle satellite cell commitment|spinal cord association neuron differentiation|dorsal/ventral neural tube patterning|positive …
PC	1123.39	1580.15	666.632	0.42188	-1.2451	3.96516e-05	0.00189912	Down	4.31958	2.52369	2.76686	1.05897	1.85199	1.79203	GeneID:102284912,Genbank:XM_005903546.2	pyruvate carboxylase	GO:0004075,GO:0004736,GO:0005524,GO:0005739,GO:0005743,GO:0005759,GO:0006090,GO:0006094,GO:0006629,GO:0009374,GO:0010629,GO:0019074,GO:0042802,GO:0044791,GO:0046872	biotin carboxylase activity|pyruvate carboxylase activity|ATP binding|mitochondrion|mitochondrial inner membrane|mitochondrial matrix|pyruvate metabolic process|gluconeogenesis|lipid metabolic process|biotin binding|negative regulation of gene expression|viral RNA genome packaging|identical protein binding|positive regulation by host of viral release from host cell|metal ion binding	ko00020,ko01200,ko01230,ko00620,ko00720	Citrate cycle (TCA cycle)|Carbon metabolism|Biosynthesis of amino acids|Pyruvate metabolism|Carbon fixation pathways in prokaryotes
PCDH7	323.029	452.105	193.953	0.429001	-1.22095	3.07318e-05	0.00153273	Down	0.941423	1.01988	0.836427	0.375841	0.480755	0.424067	GeneID:102279946,Genbank:XM_005901519.2	protocadherin 7	GO:0002576,GO:0005509,GO:0005886,GO:0005887,GO:0007156,GO:0031092	platelet degranulation|calcium ion binding|plasma membrane|integral component of plasma membrane|homophilic cell adhesion via plasma membrane adhesion molecules|platelet alpha granule membrane
PCDHAC2	372.532	202.823	542.24	2.67346	1.41871	9.65496e-05	0.00383184	Up	0.511724	0.538566	0.222313	1.06565	1.36344	0.865387	GeneID:102266009,Genbank:XM_005900214.2	protocadherin alpha subfamily C, 2, transcript variant X1	GO:0005509,GO:0005887,GO:0007155,GO:0007156,GO:0007267,GO:0007399	calcium ion binding|integral component of plasma membrane|cell adhesion|homophilic cell adhesion via plasma membrane adhesion molecules|cell-cell signaling|nervous system development
PCK2	50.6995	85.3512	16.0478	0.188021	-2.41103	0.00190654	0.0342769	Down	0.736863	0.309722	0.240962	0.080964	0.170635	0.0413914	GeneID:102265930,Genbank:XM_005904898.2	phosphoenolpyruvate carboxykinase 2 (mitochondrial)	GO:0004611,GO:0004613,GO:0005525,GO:0005739,GO:0005759,GO:0006090,GO:0006094,GO:0006107,GO:0006116,GO:0032024,GO:0032496,GO:0046872,GO:0070062,GO:0071333,GO:0071356,GO:0071548	phosphoenolpyruvate carboxykinase activity|phosphoenolpyruvate carboxykinase (GTP) activity|GTP binding|mitochondrion|mitochondrial matrix|pyruvate metabolic process|gluconeogenesis|oxaloacetate metabolic process|NADH oxidation|positive regulation of insulin secretion|response to lipopolysaccharide|metal ion binding|extracellular exosome|cellular response to glucose stimulus|cellular response to …	ko04920,ko00620,ko04922,ko00020,ko04152,ko04964,ko04910,ko04068,ko03320,ko04151,ko00010	Adipocytokine signaling pathway|Pyruvate metabolism|Glucagon signaling pathway|Citrate cycle (TCA cycle)|AMPK signaling pathway|Proximal tubule bicarbonate reclamation|Insulin signaling pathway|FoxO signaling pathway|PPAR signaling pathway|PI3K-Akt signaling pathway|Glycolysis / Gluconeogenesis
PCMTD2	19662.4	11406.5	27918.3	2.44758	1.29136	1.10227e-09	2.70088e-07	Up	48.6398	34.0903	42.7997	110.353	84.5546	98.0254	GeneID:102269875,Genbank:XM_005908553.2	protein-L-isoaspartate (D-aspartate) O-methyltransferase domain containing 2, transcript variant X1	GO:0004719,GO:0005737	protein-L-isoaspartate (D-aspartate) O-methyltransferase activity|cytoplasm
PCP4L1	81.5003	129.072	33.929	0.262869	-1.92758	5.41054e-05	0.00242	Down	1.33025	0.866847	1.3763	0.20859	0.239083	0.505712	GeneID:102276534,Genbank:XM_005909217.2	Purkinje cell protein 4 like 1
PDE4B	1821.21	3167.24	475.188	0.150032	-2.73666	0.0121707	0.118546	Down	7.24642	3.08117	13.8497	0.712271	1.9308	1.09709	GeneID:102271431,Genbank:XM_005895807.2	phosphodiesterase 4B, cAMP-specific, transcript variant X1	GO:0000930,GO:0001780,GO:0004115,GO:0005813,GO:0005829,GO:0006198,GO:0007186,GO:0008021,GO:0014069,GO:0016020,GO:0030018,GO:0030552,GO:0030593,GO:0032729,GO:0032743,GO:0035690,GO:0043015,GO:0043197,GO:0044325,GO:0046872,GO:0050852,GO:0050900,GO:0060076,GO:0071222,GO:0071872,GO:0071944,GO:0086004,GO:1901841,GO:1901898	gamma-tubulin complex|neutrophil homeostasis|3',5'-cyclic-AMP phosphodiesterase activity|centrosome|cytosol|cAMP catabolic process|G-protein coupled receptor signaling pathway|synaptic vesicle|postsynaptic density|membrane|Z disc|cAMP binding|neutrophil chemotaxis|positive regulation of interferon-gamma production|positive regulation of interleukin-2 production|cellular response to drug|gamma-tub…	ko00230,ko04024	Purine metabolism|cAMP signaling pathway
PDE7A	5011.4	3082.36	6940.44	2.25167	1.17099	1.09588e-05	0.000683689	Up	10.4004	11.5994	7.5287	22.1133	25.8841	17.6679	GeneID:102275215,Genbank:XM_005892949.2	phosphodiesterase 7A	GO:0004115,GO:0006198,GO:0007165,GO:0046872	3',5'-cyclic-AMP phosphodiesterase activity|cAMP catabolic process|signal transduction|metal ion binding	ko00230	Purine metabolism
PDE9A	71.4984	44.879	98.1177	2.18627	1.12847	0.0162448	0.141792	Up	0.288368	0.254398	0.134584	0.274323	0.321703	0.658861	GeneID:102266407,Genbank:XM_014482110.1	phosphodiesterase 9A	GO:0005783,GO:0005794,GO:0010613,GO:0019934,GO:0032587,GO:0042383,GO:0042802,GO:0043204,GO:0046068,GO:0046069,GO:0046872,GO:0047555,GO:0048471	endoplasmic reticulum|Golgi apparatus|positive regulation of cardiac muscle hypertrophy|cGMP-mediated signaling|ruffle membrane|sarcolemma|identical protein binding|perikaryon|cGMP metabolic process|cGMP catabolic process|metal ion binding|3',5'-cyclic-GMP phosphodiesterase activity|perinuclear region of cytoplasm	ko00230	Purine metabolism
PDLIM7	31201.4	43065.2	19337.7	0.449033	-1.15511	1.5209e-05	0.000891703	Down	168.757	128.986	109.303	51.8643	59.7176	87.194	GeneID:102272604,Genbank:XM_005904611.2	PDZ and LIM domain 7 (enigma), transcript variant X1	GO:0001503,GO:0001725,GO:0001726,GO:0005634,GO:0005829,GO:0005913,GO:0005925,GO:0006898,GO:0007411,GO:0015629,GO:0030036,GO:0045669,GO:0046872	ossification|stress fiber|ruffle|nucleus|cytosol|cell-cell adherens junction|focal adhesion|receptor-mediated endocytosis|axon guidance|actin cytoskeleton|actin cytoskeleton organization|positive regulation of osteoblast differentiation|metal ion binding
PEMT	77.0237	124.862	29.1857	0.233744	-2.097	1.27448e-05	0.000775097	Down	2.90167	3.03073	2.33254	0.453585	1.20362	0.406122	GeneID:106700740,Genbank:XM_014477496.1	phosphatidylethanolamine N-methyltransferase	GO:0000773,GO:0004608,GO:0005789,GO:0006656,GO:0016021,GO:0031966,GO:0080101	phosphatidyl-N-methylethanolamine N-methyltransferase activity|phosphatidylethanolamine N-methyltransferase activity|endoplasmic reticulum membrane|phosphatidylcholine biosynthetic process|integral component of membrane|mitochondrial membrane|phosphatidyl-N-dimethylethanolamine N-methyltransferase activity	ko00564	Glycerophospholipid metabolism
PER2	787.868	196.653	1379.08	7.01275	2.80998	3.0655e-27	4.68521e-23	Up	0.361462	0.450057	0.481005	2.97805	4.62161	4.53912	GeneID:102272325,Genbank:XM_005906804.1	period circadian clock 2	GO:0000122,GO:0000976,GO:0000989,GO:0002931,GO:0003713,GO:0005634,GO:0005730,GO:0005978,GO:0006094,GO:0006351,GO:0006631,GO:0007623,GO:0019229,GO:0019249,GO:0031397,GO:0032922,GO:0042752,GO:0042754,GO:0045892,GO:0048471,GO:0050767,GO:0050796,GO:0050872,GO:0051726,GO:0051946,GO:0070345,GO:0070932,GO:0097167,GO:2000678	negative regulation of transcription from RNA polymerase II promoter|transcription regulatory region sequence-specific DNA binding|transcription factor activity, transcription factor binding|response to ischemia|transcription coactivator activity|nucleus|nucleolus|glycogen biosynthetic process|gluconeogenesis|transcription, DNA-templated|fatty acid metabolic process|circadian rhythm|regulation of…	ko04713,ko04711,ko04710	Circadian entrainment|Circadian rhythm - fly|Circadian rhythm
PFKFB3	74952	35641.5	114262	3.20588	1.68072	0.000904246	0.0204085	Up	168.858	84.7999	28.6189	271.115	430.93	238.68	GeneID:102276469,Genbank:XM_005895512.2	6-phosphofructo-2-kinase/fructose-2,6-biphosphatase 3, transcript variant X2	GO:0003873,GO:0004331,GO:0005524,GO:0005654,GO:0005829,GO:0006000,GO:0006003,GO:0007420,GO:0045821	6-phosphofructo-2-kinase activity|fructose-2,6-bisphosphate 2-phosphatase activity|ATP binding|nucleoplasm|cytosol|fructose metabolic process|fructose 2,6-bisphosphate metabolic process|brain development|positive regulation of glycolytic process	ko04066,ko04152,ko00051	HIF-1 signaling pathway|AMPK signaling pathway|Fructose and mannose metabolism
PFKFB4	36550.8	22060.6	51041.1	2.31368	1.21019	9.80688e-09	1.78285e-06	Up	71.4169	43.6273	69.0061	150.599	151.583	148.811	GeneID:102271677,Genbank:XM_005909344.2	6-phosphofructo-2-kinase/fructose-2,6-biphosphatase 4, transcript variant X2	GO:0003873,GO:0004331,GO:0005524,GO:0005829,GO:0006000,GO:0006003,GO:0045821	6-phosphofructo-2-kinase activity|fructose-2,6-bisphosphate 2-phosphatase activity|ATP binding|cytosol|fructose metabolic process|fructose 2,6-bisphosphate metabolic process|positive regulation of glycolytic process	ko04152,ko00051	AMPK signaling pathway|Fructose and mannose metabolism
PGAM2	25786.2	35396.3	16176	0.456999	-1.12974	2.35826e-05	0.00125509	Down	490.933	337.472	532.997	160.953	228.382	296.118	GeneID:102271561,Genbank:XM_005904394.2	phosphoglycerate mutase 2 (muscle)	GO:0004082,GO:0005829,GO:0006094,GO:0006096,GO:0016787,GO:0043456,GO:0046538	bisphosphoglycerate mutase activity|cytosol|gluconeogenesis|glycolytic process|hydrolase activity|regulation of pentose-phosphate shunt|2,3-bisphosphoglycerate-dependent phosphoglycerate mutase activity	ko00260,ko00680,ko04922,ko01200,ko01230,ko00010	Glycine, serine and threonine metabolism|Methane metabolism|Glucagon signaling pathway|Carbon metabolism|Biosynthesis of amino acids|Glycolysis / Gluconeogenesis
PGBD1	82.2542	109.934	54.5747	0.496433	-1.01033	0.0463889	0.270076	Down	0.522904	0.441999	0.273019	0.112805	0.246889	0.241431	GeneID:102279394,Genbank:XM_005905306.2	piggyBac transposable element derived 1	GO:0003700,GO:0005044,GO:0016020,GO:0042802	DNA binding transcription factor activity|scavenger receptor activity|membrane|identical protein binding
PGK1	48057.7	71206.4	24908.9	0.349813	-1.51534	1.13969e-12	5.50535e-10	Down	443.689	367.477	364.458	92.8106	136.455	184.069	GeneID:102276694,Genbank:XM_005888671.2	phosphoglycerate kinase 1	GO:0004618,GO:0005524,GO:0005615,GO:0005737,GO:0006096,GO:0016525,GO:0030855,GO:0031639,GO:0045121,GO:0047134,GO:0071456	phosphoglycerate kinase activity|ATP binding|extracellular space|cytoplasm|glycolytic process|negative regulation of angiogenesis|epithelial cell differentiation|plasminogen activation|membrane raft|protein-disulfide reductase activity|cellular response to hypoxia	ko00710,ko01200,ko01230,ko00010	Carbon fixation in photosynthetic organisms|Carbon metabolism|Biosynthesis of amino acids|Glycolysis / Gluconeogenesis
PGM2L1	6214.81	3642.29	8787.34	2.41259	1.27058	0.000174722	0.00589626	Up	22.25	11.4848	8.11236	37.8748	27.4244	31.4028	GeneID:102281562,Genbank:XM_005903216.1	phosphoglucomutase 2-like 1	GO:0006006,GO:0016868,GO:0046872,GO:0047933	glucose metabolic process|intramolecular transferase activity, phosphotransferases|metal ion binding|glucose-1,6-bisphosphate synthase activity	ko00500	Starch and sucrose metabolism
PGP	11469	15817.8	7120.24	0.450141	-1.15155	1.37138e-07	1.78759e-05	Down	76.3012	69.7409	96.3532	37.232	32.3868	44.0628	GeneID:102266314,Genbank:XM_005886778.2	phosphoglycolate phosphatase	GO:0000121,GO:0000287,GO:0004721,GO:0004725,GO:0005829,GO:0006114,GO:0006650,GO:0008967,GO:0016311,GO:0035335,GO:0043136,GO:0045721,GO:0098519	glycerol-1-phosphatase activity|magnesium ion binding|phosphoprotein phosphatase activity|protein tyrosine phosphatase activity|cytosol|glycerol biosynthetic process|glycerophospholipid metabolic process|phosphoglycolate phosphatase activity|dephosphorylation|peptidyl-tyrosine dephosphorylation|glycerol-3-phosphatase activity|negative regulation of gluconeogenesis|nucleotide phosphatase activity,…	ko01200,ko00630	Carbon metabolism|Glyoxylate and dicarboxylate metabolism
PHF8	963.684	619.405	1307.96	2.11164	1.07837	8.06219e-06	0.000538765	Up	1.46373	1.3701	1.30846	2.94995	3.32659	2.29723	GeneID:102283438,Genbank:XM_005888460.2	PHD finger protein 8, transcript variant X3	GO:0000082,GO:0003682,GO:0005506,GO:0005634,GO:0005654,GO:0005730,GO:0006351,GO:0007420,GO:0008270,GO:0016706,GO:0031965,GO:0032452,GO:0032454,GO:0033169,GO:0035064,GO:0035574,GO:0035575,GO:0045893,GO:0045943,GO:0051864,GO:0061188,GO:0070544,GO:0071557,GO:0071558	G1/S transition of mitotic cell cycle|chromatin binding|iron ion binding|nucleus|nucleoplasm|nucleolus|transcription, DNA-templated|brain development|zinc ion binding|oxidoreductase activity, acting on paired donors, with incorporation or reduction of molecular oxygen, 2-oxoglutarate as one donor, and incorporation of one atom each of oxygen into both donors|nuclear membrane|histone demethylase a…
PIEZO2	72.5885	106.665	38.5123	0.36106	-1.46969	0.0264594	0.192646	Down	0.18737	0.113575	0.0412157	0.059915	0.0495565	0.0419116	GeneID:102273061,Genbank:XM_005901115.2	piezo-type mechanosensitive ion channel component 2	GO:0005261,GO:0005886,GO:0006812,GO:0008381,GO:0009612,GO:0016021,GO:0042391,GO:0050974,GO:0050982,GO:0071260	cation channel activity|plasma membrane|cation transport|mechanosensitive ion channel activity|response to mechanical stimulus|integral component of membrane|regulation of membrane potential|detection of mechanical stimulus involved in sensory perception|detection of mechanical stimulus|cellular response to mechanical stimulus
PIGZ	485.541	654.828	316.253	0.482956	-1.05004	0.000107292	0.00412268	Down	2.32812	1.87216	2.11859	0.936596	0.930404	1.43686	GeneID:102284048,Genbank:XM_005897824.2	phosphatidylinositol glycan anchor biosynthesis, class Z	GO:0000026,GO:0000030,GO:0005783,GO:0005789,GO:0006506,GO:0016021,GO:0016254	alpha-1,2-mannosyltransferase activity|mannosyltransferase activity|endoplasmic reticulum|endoplasmic reticulum membrane|GPI anchor biosynthetic process|integral component of membrane|preassembly of GPI anchor in ER membrane	ko00563	Glycosylphosphatidylinositol(GPI)-anchor biosynthesis
PIK3IP1	513.705	296.802	730.609	2.46161	1.2996	2.31918e-06	0.000190342	Up	2.27516	1.17214	1.06874	4.56222	3.56847	3.8135	GeneID:102282518,Genbank:XM_005908514.2	phosphoinositide-3-kinase interacting protein 1, transcript variant X1	GO:0005886,GO:0014067,GO:0016021,GO:0036313,GO:0043553	plasma membrane|negative regulation of phosphatidylinositol 3-kinase signaling|integral component of membrane|phosphatidylinositol 3-kinase catalytic subunit binding|negative regulation of phosphatidylinositol 3-kinase activity
PIK3R1	12370.2	6154.82	18585.5	3.01967	1.59439	1.28818e-13	8.37667e-11	Up	26.2008	13.1959	17.2503	49.0853	59.0276	58.5705	GeneID:102266922,Genbank:XM_014476749.1	phosphoinositide-3-kinase, regulatory subunit 1 (alpha)	GO:0001678,GO:0001784,GO:0001953,GO:0005068,GO:0005158,GO:0005159,GO:0005168,GO:0005634,GO:0005801,GO:0005829,GO:0005911,GO:0005942,GO:0005943,GO:0006468,GO:0008134,GO:0008286,GO:0008625,GO:0008630,GO:0014065,GO:0019903,GO:0030183,GO:0030335,GO:0032760,GO:0032869,GO:0033120,GO:0034644,GO:0034976,GO:0035014,GO:0036312,GO:0042802,GO:0042993,GO:0043066,GO:0043125,GO:0043234,GO:0043548,GO:0043551,GO:…	cellular glucose homeostasis|phosphotyrosine residue binding|negative regulation of cell-matrix adhesion|transmembrane receptor protein tyrosine kinase adaptor activity|insulin receptor binding|insulin-like growth factor receptor binding|neurotrophin TRKA receptor binding|nucleus|cis-Golgi network|cytosol|cell-cell junction|phosphatidylinositol 3-kinase complex|phosphatidylinositol 3-kinase compl…	ko04066,ko04910,ko04670,ko04360,ko04015,ko04722,ko04211,ko04620,ko04611,ko04071,ko04660,ko04550,ko04914,ko04923,ko04650,ko04973,ko04960,ko04668,ko04380,ko04261,ko04014,ko04151,ko04510,ko04070,ko04024,ko04725,ko04630,ko04072,ko04152,ko04370,ko04666,ko04068,ko04919,ko04810,ko04022,ko04917,ko04062,ko04915,ko04750,ko04210,ko04662,ko04012,ko04664,ko04921,ko04213,ko04150	HIF-1 signaling pathway|Insulin signaling pathway|Leukocyte transendothelial migration|Axon guidance|Rap1 signaling pathway|Neurotrophin signaling pathway|Longevity regulating pathway|Toll-like receptor signaling pathway|Platelet activation|Sphingolipid signaling pathway|T cell receptor signaling pathway|Signaling pathways regulating pluripotency of stem cells|Progesterone-mediated oocyte maturat…
PIK3R3	269.874	374.088	165.66	0.442836	-1.17515	0.00279823	0.0451607	Down	1.16836	0.612815	1.24911	0.246546	0.536726	0.512064	GeneID:102280296,Genbank:XM_005894212.2	phosphoinositide-3-kinase, regulatory subunit 3 (gamma), transcript variant X1	GO:0005942,GO:0008286,GO:0043551,GO:0046854,GO:0046935,GO:2001275	phosphatidylinositol 3-kinase complex|insulin receptor signaling pathway|regulation of phosphatidylinositol 3-kinase activity|phosphatidylinositol phosphorylation|1-phosphatidylinositol-3-kinase regulator activity|positive regulation of glucose import in response to insulin stimulus	ko04066,ko04910,ko04670,ko04360,ko04015,ko04722,ko04211,ko04620,ko04611,ko04071,ko04660,ko04550,ko04914,ko04923,ko04650,ko04973,ko04960,ko04668,ko04380,ko04261,ko04014,ko04151,ko04510,ko04070,ko04024,ko04725,ko04630,ko04072,ko04152,ko04370,ko04666,ko04068,ko04919,ko04810,ko04022,ko04917,ko04062,ko04915,ko04750,ko04210,ko04662,ko04012,ko04664,ko04921,ko04213,ko04150	HIF-1 signaling pathway|Insulin signaling pathway|Leukocyte transendothelial migration|Axon guidance|Rap1 signaling pathway|Neurotrophin signaling pathway|Longevity regulating pathway|Toll-like receptor signaling pathway|Platelet activation|Sphingolipid signaling pathway|T cell receptor signaling pathway|Signaling pathways regulating pluripotency of stem cells|Progesterone-mediated oocyte maturat…
PITPNA	8549.7	4686.22	12413.2	2.64887	1.40538	2.47344e-06	0.000202021	Up	12.2506	16.5016	10.9569	39.6237	39.4905	26.8782	GeneID:102280068,Genbank:XM_014480399.1	phosphatidylinositol transfer protein, alpha, transcript variant X2	GO:0005737,GO:0007409,GO:0008525,GO:0008526,GO:0031210,GO:0035091,GO:0043209	cytoplasm|axonogenesis|phosphatidylcholine transporter activity|phosphatidylinositol transporter activity|phosphatidylcholine binding|phosphatidylinositol binding|myelin sheath
PKP1	21.4334	35.0477	7.81918	0.223101	-2.16423	0.0130908	0.124374	Down	0.109905	0.147013	0.0760567	0.0371921	0.0663775	0.0222465	GeneID:102275392,Genbank:XM_014482774.1	plakophilin 1, transcript variant X1	GO:0005634,GO:0030057,GO:0098609	nucleus|desmosome|cell-cell adhesion
PLAC9	50.6351	70.1969	31.0734	0.442661	-1.17573	0.032764	0.220327	Down	1.35712	1.30755	0.679641	0.22049	0.546162	0.19956	GeneID:102270485,Genbank:XM_005899383.2	placenta-specific 9	GO:0005576	extracellular region
PLAGL2	388.083	242.712	533.454	2.19789	1.13612	4.54102e-05	0.00209768	Up	1.45005	1.84793	1.55614	3.90365	3.9921	2.95369	GeneID:102274245,Genbank:XM_005887901.2	pleiomorphic adenoma gene-like 2
PLB1	156.136	69.5026	242.769	3.49295	1.80445	4.4411e-07	4.60648e-05	Up	0.0268087	0.163873	0.0548531	0.204745	0.314582	0.320277	GeneID:102269942,Genbank:XM_005903869.2	phospholipase B1	GO:0001523,GO:0004622,GO:0004623,GO:0005886,GO:0016021,GO:0016042,GO:0016324,GO:0036151,GO:0050253,GO:0102567,GO:0102568,GO:2000344	retinoid metabolic process|lysophospholipase activity|phospholipase A2 activity|plasma membrane|integral component of membrane|lipid catabolic process|apical plasma membrane|phosphatidylcholine acyl-chain remodeling|retinyl-palmitate esterase activity|phospholipase A2 activity (consuming 1,2-dipalmitoylphosphatidylcholine)|phospholipase A2 activity consuming 1,2-dioleoylphosphatidylethanolamine)|…	ko00564,ko00592,ko04977,ko00591,ko00565,ko00590	Glycerophospholipid metabolism|alpha-Linolenic acid metabolism|Vitamin digestion and absorption|Linoleic acid metabolism|Ether lipid metabolism|Arachidonic acid metabolism
PLCB1	3329.03	1803.91	4854.14	2.69089	1.42808	0.00250719	0.0418787	Up	1.18119	4.53351	5.46933	6.98128	12.7849	8.58448	GeneID:102273347,Genbank:XM_005901574.2	phospholipase C, beta 1 (phosphoinositide-specific)	GO:0000086,GO:0000790,GO:0004435,GO:0004871,GO:0005096,GO:0005509,GO:0005516,GO:0005521,GO:0005546,GO:0005737,GO:0005829,GO:0007213,GO:0007215,GO:0007613,GO:0008277,GO:0016042,GO:0016607,GO:0019899,GO:0021987,GO:0031965,GO:0032735,GO:0035556,GO:0035722,GO:0035723,GO:0040019,GO:0043209,GO:0045444,GO:0045663,GO:0045892,GO:0045893,GO:0046330,GO:0048009,GO:0048639,GO:0060466,GO:0070498,GO:1900087,GO:…	G2/M transition of mitotic cell cycle|nuclear chromatin|phosphatidylinositol phospholipase C activity|signal transducer activity|GTPase activator activity|calcium ion binding|calmodulin binding|lamin binding|phosphatidylinositol-4,5-bisphosphate binding|cytoplasm|cytosol|G-protein coupled acetylcholine receptor signaling pathway|glutamate receptor signaling pathway|memory|regulation of G-protein …	ko04924,ko04540,ko04922,ko04015,ko04730,ko04611,ko04071,ko00562,ko04916,ko04728,ko04970,ko04261,ko04925,ko04911,ko04918,ko04713,ko04070,ko04724,ko04725,ko04745,ko04723,ko04270,ko04072,ko04912,ko04919,ko04972,ko04022,ko04971,ko04062,ko04726,ko04750,ko04720,ko04961,ko04915,ko04020,ko04310,ko04921	Renin secretion|Gap junction|Glucagon signaling pathway|Rap1 signaling pathway|Long-term depression|Platelet activation|Sphingolipid signaling pathway|Inositol phosphate metabolism|Melanogenesis|Dopaminergic synapse|Salivary secretion|Adrenergic signaling in cardiomyocytes|Aldosterone synthesis and secretion|Insulin secretion|Thyroid hormone synthesis|Circadian entrainment|Phosphatidylinositol si…
PLEKHB1	827.229	1201.1	453.354	0.377448	-1.40565	9.3642e-09	1.72087e-06	Down	5.07079	4.56372	4.40841	1.39975	2.49853	1.6708	GeneID:102281981,Genbank:XM_014477507.1	pleckstrin homology domain containing, family B (evectins) member 1, transcript variant X5	GO:0004871,GO:0005737,GO:0007275,GO:0007602,GO:0016021,GO:0045595	signal transducer activity|cytoplasm|multicellular organism development|phototransduction|integral component of membrane|regulation of cell differentiation
PLEKHG4	42.9968	71.6335	14.36	0.200465	-2.31858	0.000304911	0.00896543	Down	0.0461944	0.0712943	0.128665	0.0225486	0.0354481	0.0101052	GeneID:102285530,Genbank:XM_014478488.1	pleckstrin homology domain containing, family G (with RhoGef domain) member 4	GO:0005089,GO:0035023,GO:0090630	Rho guanyl-nucleotide exchange factor activity|regulation of Rho protein signal transduction|activation of GTPase activity
PLEKHH2	105.803	69.0411	142.565	2.06493	1.04609	0.0120294	0.117971	Up	0.240945	0.163421	0.194617	0.281125	0.449173	0.322889	GeneID:102287552,Genbank:XM_005902558.1	pleckstrin homology domain containing, family H (with MyTH4 domain) member 2	GO:0003779,GO:0005654,GO:0005737,GO:0005829,GO:0005886,GO:0016604,GO:0030027,GO:0030835,GO:0030864,GO:0042802	actin binding|nucleoplasm|cytoplasm|cytosol|plasma membrane|nuclear body|lamellipodium|negative regulation of actin filament depolymerization|cortical actin cytoskeleton|identical protein binding
PLIN1	315.733	528.563	102.903	0.194684	-2.36079	0.0338725	0.225377	Down	3.63182	1.38318	0.778791	0.264503	0.470256	0.493053	GeneID:102285336,Genbank:XM_005895143.1	perilipin 1			ko03320,ko04923	PPAR signaling pathway|Regulation of lipolysis in adipocytes
PLPP2	167.588	224.911	110.265	0.49026	-1.02838	0.00345079	0.0523251	Down	2.18647	1.84843	2.85448	1.1133	1.40535	1.37367	GeneID:102277289,Genbank:XM_005892734.1	phospholipid phosphatase 2	GO:0005887,GO:0006644,GO:0007165,GO:0008195,GO:0042577,GO:0046839	integral component of plasma membrane|phospholipid metabolic process|signal transduction|phosphatidate phosphatase activity|lipid phosphatase activity|phospholipid dephosphorylation	ko00564,ko00561,ko00565,ko04072,ko00600,ko04666,ko04975	Glycerophospholipid metabolism|Glycerolipid metabolism|Ether lipid metabolism|Phospholipase D signaling pathway|Sphingolipid metabolism|Fc gamma R-mediated phagocytosis|Fat digestion and absorption
PLPPR2	96.7642	150.921	42.6071	0.282313	-1.82463	0.0214156	0.169589	Down	1.07987	0.385267	0.432441	0.179011	0.235593	0.0302242	GeneID:102265861,Genbank:XM_005890776.2	phospholipid phosphatase related 2, transcript variant X2	GO:0005887,GO:0006644,GO:0007165,GO:0008195,GO:0042577,GO:0046839	integral component of plasma membrane|phospholipid metabolic process|signal transduction|phosphatidate phosphatase activity|lipid phosphatase activity|phospholipid dephosphorylation
PLXDC1	230.136	399.742	60.5301	0.151423	-2.72334	9.17475e-16	8.16408e-13	Down	1.64687	1.19851	1.50868	0.119747	0.343788	0.192116	GeneID:102281909,Genbank:XM_005898058.1	plexin domain containing 1	GO:0001525,GO:0005576,GO:0005615,GO:0005622,GO:0005737,GO:0005886,GO:0005923,GO:0016021,GO:0021510,GO:0030425,GO:0043025,GO:0043235	angiogenesis|extracellular region|extracellular space|intracellular|cytoplasm|plasma membrane|bicellular tight junction|integral component of membrane|spinal cord development|dendrite|neuronal cell body|receptor complex
PM20D1	218.89	352.067	85.7131	0.243457	-2.03826	3.00783e-09	6.27819e-07	Down	1.84132	1.97637	1.69758	0.172181	0.35082	0.839323	GeneID:102265205,Genbank:XM_005909476.2	peptidase M20 domain containing 1	GO:0005615,GO:0006520,GO:0008233,GO:0016811,GO:0016829,GO:0043604,GO:0043605,GO:0044255,GO:0046872,GO:0097009,GO:1990845,GO:2000275	extracellular space|cellular amino acid metabolic process|peptidase activity|hydrolase activity, acting on carbon-nitrogen (but not peptide) bonds, in linear amides|lyase activity|amide biosynthetic process|cellular amide catabolic process|cellular lipid metabolic process|metal ion binding|energy homeostasis|adaptive thermogenesis|regulation of oxidative phosphorylation uncoupler activity
PMEPA1	1081.29	1515.92	646.671	0.426587	-1.22909	0.000238518	0.00752356	Down	5.18526	3.26368	5.6708	2.60925	1.58063	1.99507	GeneID:102272043,Genbank:XM_005887980.2	prostate transmembrane protein, androgen induced 1	GO:0000139,GO:0005886,GO:0010008,GO:0010991,GO:0016021,GO:0030512,GO:0030521,GO:0031901,GO:0043231,GO:0050699,GO:0060394,GO:0070412	Golgi membrane|plasma membrane|endosome membrane|negative regulation of SMAD protein complex assembly|integral component of membrane|negative regulation of transforming growth factor beta receptor signaling pathway|androgen receptor signaling pathway|early endosome membrane|intracellular membrane-bounded organelle|WW domain binding|negative regulation of pathway-restricted SMAD protein phosphoryl…
PMM1	116.155	155.361	76.9498	0.495298	-1.01363	0.0112141	0.112788	Down	1.00246	1.09716	1.08843	0.416601	0.745146	0.713014	GeneID:102276053,Genbank:XM_005909438.2	phosphomannomutase 1	GO:0004615,GO:0005737,GO:0005829,GO:0006013,GO:0006487,GO:0009298,GO:0043025,GO:0045047,GO:0046872,GO:1990830	phosphomannomutase activity|cytoplasm|cytosol|mannose metabolic process|protein N-linked glycosylation|GDP-mannose biosynthetic process|neuronal cell body|protein targeting to ER|metal ion binding|cellular response to leukemia inhibitory factor	ko00520,ko00051	Amino sugar and nucleotide sugar metabolism|Fructose and mannose metabolism
PNMA1	98.0341	137.781	58.2874	0.423044	-1.24112	0.00403532	0.0582126	Down	0.493061	0.817968	0.60344	0.303648	0.270458	0.240384	GeneID:102280571,Genbank:XM_005893815.1	paraneoplastic Ma antigen 1	GO:0002437,GO:0005730,GO:0005737	inflammatory response to antigenic stimulus|nucleolus|cytoplasm
PNRC1	28740.1	15873.1	41607.1	2.62123	1.39025	0.00607181	0.0767236	Up	111.527	155.145	101.416	456.555	253.342	243.743	GeneID:102269227,Genbank:XM_005889292.2	proline-rich nuclear receptor coactivator 1	GO:0000184,GO:0000932,GO:0005634,GO:0006351,GO:0006355,GO:0031087	nuclear-transcribed mRNA catabolic process, nonsense-mediated decay|P-body|nucleus|transcription, DNA-templated|regulation of transcription, DNA-templated|deadenylation-independent decapping of nuclear-transcribed mRNA
POC1A	259.076	163.225	354.927	2.17447	1.12067	0.00022326	0.00712199	Up	0.730881	1.07714	0.65695	2.15938	1.64514	2.17635	GeneID:102273908,Genbank:XM_005898105.2	POC1 centriolar protein A, transcript variant X1	GO:0000922,GO:0003431,GO:0005813,GO:0005814,GO:0007052,GO:0007283,GO:0010825,GO:0036064,GO:1905515	spindle pole|growth plate cartilage chondrocyte development|centrosome|centriole|mitotic spindle organization|spermatogenesis|positive regulation of centrosome duplication|ciliary basal body|non-motile cilium assembly
POLE	67.1471	40.1658	94.1283	2.3435	1.22866	0.0112523	0.113038	Up	0.0350816	0.0545831	0.0768512	0.11233	0.093935	0.167037	GeneID:102275686,Genbank:XM_005891205.1	polymerase (DNA directed), epsilon, catalytic subunit			ko03030,ko03420,ko00230,ko00240,ko03410	DNA replication|Nucleotide excision repair|Purine metabolism|Pyrimidine metabolism|Base excision repair
POLR3B	949.23	1278.06	620.396	0.485418	-1.0427	1.63062e-05	0.000940921	Down	3.20635	2.81	3.71647	1.06015	1.62695	1.82924	GeneID:102283300,Genbank:XM_005893684.2	polymerase (RNA) III (DNA directed) polypeptide B	GO:0003677,GO:0003899,GO:0005654,GO:0005666,GO:0005829,GO:0006383,GO:0032481,GO:0032549,GO:0032728,GO:0045087,GO:0045089,GO:0046872,GO:0051607	DNA binding|DNA-directed 5'-3' RNA polymerase activity|nucleoplasm|DNA-directed RNA polymerase III complex|cytosol|transcription from RNA polymerase III promoter|positive regulation of type I interferon production|ribonucleoside binding|positive regulation of interferon-beta production|innate immune response|positive regulation of innate immune response|metal ion binding|defense response to virus	ko00230,ko00240,ko03020,ko04623	Purine metabolism|Pyrimidine metabolism|RNA polymerase|Cytosolic DNA-sensing pathway
POPDC2	866.414	1488.23	244.596	0.164353	-2.60513	9.05728e-17	1.07496e-13	Down	10.8494	8.3585	7.62263	0.889645	2.4153	1.85493	GeneID:102276305,Genbank:XM_005905433.2	popeye domain containing 2, transcript variant X2	GO:0002027,GO:0016021,GO:0042383	regulation of heart rate|integral component of membrane|sarcolemma
POSTN	79.1458	129.741	28.5503	0.220056	-2.18406	0.0209116	0.167075	Down	0.29489	0.209434	0.555725	0.136871	0.0686037	0.0536861	GeneID:102266515,Genbank:XM_005907142.2	periostin, osteoblast specific factor, transcript variant X1	GO:0001501,GO:0001666,GO:0001953,GO:0003073,GO:0005578,GO:0005615,GO:0005802,GO:0007155,GO:0008201,GO:0008593,GO:0009612,GO:0014850,GO:0014911,GO:0030198,GO:0031012,GO:0031594,GO:0032355,GO:0044344,GO:0046872,GO:0071307,GO:0071356,GO:0071560,GO:1900025,GO:1904209,GO:1990138,GO:1990523	skeletal system development|response to hypoxia|negative regulation of cell-matrix adhesion|regulation of systemic arterial blood pressure|proteinaceous extracellular matrix|extracellular space|trans-Golgi network|cell adhesion|heparin binding|regulation of Notch signaling pathway|response to mechanical stimulus|response to muscle activity|positive regulation of smooth muscle cell migration|extra…
PPIF	1095.73	1587.46	604.004	0.380484	-1.39409	0.00976281	0.103324	Down	9.02701	9.39084	17.9151	3.00233	7.0488	5.35548	GeneID:102269922,Genbank:XM_005899381.2	peptidylprolyl isomerase F	GO:0002931,GO:0003755,GO:0005757,GO:0005759,GO:0006457,GO:0008637,GO:0010849,GO:0010939,GO:0032780,GO:0043066,GO:0046902,GO:0070266,GO:0070301,GO:0071243,GO:0071277,GO:0090200,GO:0090201,GO:0090324,GO:1902445,GO:1902686,GO:2000276,GO:2001243	response to ischemia|peptidyl-prolyl cis-trans isomerase activity|mitochondrial permeability transition pore complex|mitochondrial matrix|protein folding|apoptotic mitochondrial changes|regulation of proton-transporting ATPase activity, rotational mechanism|regulation of necrotic cell death|negative regulation of ATPase activity|negative regulation of apoptotic process|regulation of mitochondrial…	ko04020,ko04022	Calcium signaling pathway|cGMP-PKG signaling pathway
PPIP5K1	4651.37	6339.38	2963.36	0.467453	-1.09711	0.000103768	0.00401468	Down	8.28122	8.23855	12.2276	4.36321	3.89468	5.38605	GeneID:102280665,Genbank:XM_005892599.1	diphosphoinositol pentakisphosphate kinase 1, transcript variant X1	GO:0000827,GO:0000828,GO:0000829,GO:0000832,GO:0005524,GO:0005654,GO:0005829,GO:0005886,GO:0006020,GO:0032958,GO:0033857,GO:0052723,GO:0052724,GO:0102092	inositol-1,3,4,5,6-pentakisphosphate kinase activity|inositol hexakisphosphate kinase activity|inositol heptakisphosphate kinase activity|inositol hexakisphosphate 5-kinase activity|ATP binding|nucleoplasm|cytosol|plasma membrane|inositol metabolic process|inositol phosphate biosynthetic process|diphosphoinositol-pentakisphosphate kinase activity|inositol hexakisphosphate 1-kinase activity|inosit…	ko04070	Phosphatidylinositol signaling system
PPM1B	9654	6282.12	13025.9	2.07349	1.05206	0.00179135	0.0330999	Up	41.7508	39.9524	34.6253	99.6043	56.9716	70.0113	GeneID:102285746,Genbank:XM_014480638.1	protein phosphatase, Mg2+/Mn2+ dependent, 1B	GO:0000287,GO:0004722,GO:0005730,GO:0005829,GO:0006470,GO:0006499,GO:0016020,GO:0030145,GO:0032688,GO:0035970,GO:0042347,GO:0043124,GO:0050687	magnesium ion binding|protein serine/threonine phosphatase activity|nucleolus|cytosol|protein dephosphorylation|N-terminal protein myristoylation|membrane|manganese ion binding|negative regulation of interferon-beta production|peptidyl-threonine dephosphorylation|negative regulation of NF-kappaB import into nucleus|negative regulation of I-kappaB kinase/NF-kappaB signaling|negative regulation of …	ko04010,ko04013	MAPK signaling pathway|MAPK signaling pathway - fly
PPM1D	854.54	537.417	1171.66	2.18017	1.12444	3.72237e-06	0.000286064	Up	2.38467	2.70114	2.19251	5.28201	5.20529	4.54367	GeneID:102264842,Genbank:XM_005892307.2	protein phosphatase, Mg2+/Mn2+ dependent, 1D			ko04115	p53 signaling pathway
PPM1J	864.565	1295.12	434.005	0.335107	-1.5773	2.39029e-10	7.77165e-08	Down	6.01121	6.72553	6.87896	1.3671	2.80057	2.62279	GeneID:102287361,Genbank:XM_005887093.1	protein phosphatase, Mg2+/Mn2+ dependent, 1J	GO:0004722	protein serine/threonine phosphatase activity
PPP1R3C	9880.83	16021.2	3740.47	0.23347	-2.09869	0.000106934	0.00411828	Down	101.92	47.3327	62.9807	16.0886	11.9507	21.5659	GeneID:102274606,Genbank:XM_005905293.2	protein phosphatase 1, regulatory subunit 3C	GO:0005977,GO:0005978,GO:0019888,GO:0019903	glycogen metabolic process|glycogen biosynthetic process|protein phosphatase regulator activity|protein phosphatase binding	ko04910	Insulin signaling pathway
PPP1R3D	2122.97	2942.49	1303.45	0.442975	-1.1747	0.0111251	0.112495	Down	21.467	10.1341	15.1588	7.27589	4.00731	9.25703	GeneID:102264463,Genbank:XM_005910816.2	protein phosphatase 1, regulatory subunit 3D	GO:0004722,GO:0005977,GO:0005979,GO:0005981,GO:0019899,GO:0042587,GO:0043231	protein serine/threonine phosphatase activity|glycogen metabolic process|regulation of glycogen biosynthetic process|regulation of glycogen catabolic process|enzyme binding|glycogen granule|intracellular membrane-bounded organelle	ko04910	Insulin signaling pathway
PPP2R2C	665.912	994.736	337.088	0.338872	-1.56119	4.97515e-05	0.00226115	Down	3.39538	2.00027	3.86575	1.21727	0.828247	1.20343	GeneID:102272209,Genbank:XM_014480984.1	protein phosphatase 2, regulatory subunit B, gamma	GO:0000159,GO:0000278,GO:0005829,GO:0019888,GO:0032502,GO:0070262	protein phosphatase type 2A complex|mitotic cell cycle|cytosol|protein phosphatase regulator activity|developmental process|peptidyl-serine dephosphorylation	ko03015,ko04390,ko04391,ko04728,ko04261,ko04152,ko04530,ko04071,ko04151,ko04111	mRNA surveillance pathway|Hippo signaling pathway|Hippo signaling pathway - fly|Dopaminergic synapse|Adrenergic signaling in cardiomyocytes|AMPK signaling pathway|Tight junction|Sphingolipid signaling pathway|PI3K-Akt signaling pathway|Cell cycle - yeast
PPP2R3A	16932.3	22683	11181.7	0.492955	-1.02047	1.32816e-06	0.000119443	Down	42.6095	33.1752	35.5504	16.7117	14.3137	21.8075	GeneID:102282136,Genbank:XM_005889900.2	protein phosphatase 2, regulatory subunit B'', alpha, transcript variant X2	GO:0000159,GO:0001754,GO:0005509,GO:0006470,GO:0007525,GO:0019888,GO:0030674,GO:0045732,GO:0061053,GO:0090090,GO:0090244,GO:0090249,GO:0090263	protein phosphatase type 2A complex|eye photoreceptor cell differentiation|calcium ion binding|protein dephosphorylation|somatic muscle development|protein phosphatase regulator activity|protein binding, bridging|positive regulation of protein catabolic process|somite development|negative regulation of canonical Wnt signaling pathway|Wnt signaling pathway involved in somitogenesis|regulation of c…	ko03015,ko04728,ko04261,ko04152,ko04071,ko04151	mRNA surveillance pathway|Dopaminergic synapse|Adrenergic signaling in cardiomyocytes|AMPK signaling pathway|Sphingolipid signaling pathway|PI3K-Akt signaling pathway
PPP2R4	6485.13	8897.02	4073.24	0.457821	-1.12715	1.57008e-05	0.000909088	Down	50.6679	28.0368	43.2454	18.8019	18.0086	22.2986	GeneID:102266342,Genbank:XM_005908782.2	protein phosphatase 2A activator, regulatory subunit 4, transcript variant X1	GO:0000159,GO:0003755,GO:0005102,GO:0005524,GO:0005634,GO:0005654,GO:0005737,GO:0008160,GO:0016887,GO:0030472,GO:0032515,GO:0032516,GO:0034704,GO:0042803,GO:0043065,GO:0051721	protein phosphatase type 2A complex|peptidyl-prolyl cis-trans isomerase activity|receptor binding|ATP binding|nucleus|nucleoplasm|cytoplasm|protein tyrosine phosphatase activator activity|ATPase activity|mitotic spindle organization in nucleus|negative regulation of phosphoprotein phosphatase activity|positive regulation of phosphoprotein phosphatase activity|calcium channel complex|protein homod…
PPTC7	17160.6	24086.5	10234.8	0.424921	-1.23473	0.0274243	0.196885	Down	56.9639	38.6344	94.9107	18.7465	29.078	29.7244	GeneID:102281922,Genbank:XM_005901234.2	PTC7 protein phosphatase homolog	GO:0004721,GO:0005739,GO:0046872	phosphoprotein phosphatase activity|mitochondrion|metal ion binding
PRDM6	11.315	20.5894	2.04072	0.0991151	-3.33475	0.010526	0.108713	Down	0.097669	0.144695	0.0181044	0.0192523	0.0203157	0.00866713	GeneID:102279737,Genbank:XM_005911859.2	PR domain containing 6	GO:0003676,GO:0005634,GO:0006351,GO:0018024,GO:0022008,GO:0042803,GO:0045892,GO:0046872,GO:0051151	nucleic acid binding|nucleus|transcription, DNA-templated|histone-lysine N-methyltransferase activity|neurogenesis|protein homodimerization activity|negative regulation of transcription, DNA-templated|metal ion binding|negative regulation of smooth muscle cell differentiation
PRDX2	10610.1	14628.1	6591.97	0.450636	-1.14996	0.000183919	0.00614531	Down	63.2849	83.5426	97.7679	33.4962	38.987	45.21	GeneID:102273249,Genbank:XM_005900526.2	peroxiredoxin 2, transcript variant X1	GO:0005737,GO:0008379,GO:0019430,GO:0042981,GO:0045454	cytoplasm|thioredoxin peroxidase activity|removal of superoxide radicals|regulation of apoptotic process|cell redox homeostasis	ko04214	Apoptosis - fly
PREPL	2584.03	3581.98	1586.09	0.442798	-1.17528	0.00141872	0.0284873	Down	14.68	10.9395	9.08508	3.29528	4.95114	5.97298	GeneID:102284533,Genbank:XM_014480637.1	prolyl endopeptidase-like, transcript variant X2	GO:0004252,GO:0005829,GO:0070008,GO:2000300	serine-type endopeptidase activity|cytosol|serine-type exopeptidase activity|regulation of synaptic vesicle exocytosis
PRKRA	92.6069	130.866	54.3481	0.415297	-1.26778	0.00314602	0.0494789	Down	0.837709	0.860151	0.815192	0.166769	0.537662	0.246172	GeneID:102269316,Genbank:XM_005907518.2	protein kinase, interferon-inducible double stranded RNA dependent activator, transcript variant X1	GO:0003725,GO:0005622,GO:0005654,GO:0005737,GO:0005829,GO:0006468,GO:0008047,GO:0019899,GO:0030422,GO:0031054,GO:0034599,GO:0042473,GO:0042474,GO:0042803,GO:0048471,GO:0048705,GO:0050821,GO:0070578,GO:0070883,GO:2001244	double-stranded RNA binding|intracellular|nucleoplasm|cytoplasm|cytosol|protein phosphorylation|enzyme activator activity|enzyme binding|production of siRNA involved in RNA interference|pre-miRNA processing|cellular response to oxidative stress|outer ear morphogenesis|middle ear morphogenesis|protein homodimerization activity|perinuclear region of cytoplasm|skeletal system morphogenesis|protein s…
PRND	35.5965	65.296	5.89699	0.0903116	-3.46894	2.14913e-06	0.000177854	Down	0.187314	0.227679	0.395876	0.0472273	0.0244628	0	GeneID:102278653,Genbank:XM_005906533.1	prion protein 2 (dublet)	GO:0005507,GO:0006878,GO:0007340,GO:0031362,GO:0051260	copper ion binding|cellular copper ion homeostasis|acrosome reaction|anchored component of external side of plasma membrane|protein homooligomerization
[truncated: 262 more rows]

## Sheet: DECs
circRNA_id	BaseMean	BaseMean_control_Y	BaseMean_case_F	FoldChange	log2FoldChange	pValue	qValue	Regulation	Expression_Y1	Expression_Y2	Expression_Y4	Expression_F2	Expression_F3	Expression_F4	circRNA_Chr	circRNA_Strand	circRNA_Start	circRNA_End	genomic_length	circRNA_length	Type	best.transcript	transcript_position	gene	Dbxref	product	GO_id	GO_term	pathway	pathway_description
[truncated: 51 more rows]

[truncated: 1 more sheets: DEmirs]
