# Supplementary material for: Identification of circRNA-associated ceRNA networks in the longissimus dorsi of yak under different feeding systems
Source: BMC Vet Res. 2024 Feb 24;20:67. doi: 10.1186/s12917-024-03926-y (PMC10893644; doi:10.1186/s12917-024-03926-y)
Supplement: Supplementary file 5 — Supplementary Material 5: Table S5: Primer pairs used for Real-Time Quantitative amplification. [file 12917_2024_3926_MOESM5_ESM.xlsx]

## Sheet: Sheet1
Table S5 Primer pairs used for Real-Time Quantitative amplification.
Gene and lncRNA	Primer sequence (5’-3’)	Product length (bp)	Annealing temperature (℃)
PGP	F	CCGCTTCATCTTCGATTGCG	239	60
	R	GCAAAAGGTCGGCTATGCTG
				60
FKBP5	F	GAGTACACCAAAGCCGTGGA	167
	R	GCAGCCTTATTCTGGGGGTT
SLC46A3	F	AAACACTTGGCGGGATCACT	173	60
	R	AAGAAGGAAATAGCTTCCCGCA
KLF15	F	CCACCACTCCATTGAGTTCCT	225	60
	R	TTCCAGTGTTCGCCTAGCTG
circRNA_4573	F	GAGAAACACGCCACAGAGAA	150	60
	R	TTTGTCCTCTTCTGCCTGCA
circRNA_0617	F	TCAGGAAAATCTTAAACGTCACCAC	240	60
	R	GAGCAGACAGCAGCCAAATCAC
circRNA_0348	F	CCACCAGGATTGACAGCACT	92	60
	R	TGGAGCTTCTTCAGGGATGTA
circRNA_3845	F	GGGTGTTTTTTACATCCCAGAA	189	60
	R	TTCCAACAACATCTAAACTGCG
β-actin	F	GTCATCACCATCGGCAATGAG	84	60
	R	AATGCCGCAGGATTCCATG
18S	F	AGTTGGTGGAGCGATTTGTCTG	172	60
	R	GACATCTAAGGGCATCACAGACC
